# Supplementary material for: Metagenomic Insights into Chicken Gut Antibiotic Resistomes and Microbiomes
Source: Microbiol Spectr. 2022 Mar 1;10(2):e01907-21. doi: 10.1128/spectrum.01907-21 (PMC9045286; doi:10.1128/spectrum.01907-21)
Supplement: SUPPLEMENTAL FILE 1 — Supplemental material. Download SPECTRUM01907-21_Supp_1_seq11.xlsx, XLSX file, 1.6 MB [file spectrum01907-21_supp_1_seq11.xlsx]

## Sheet: Contents
Additional Tables
Contents
Table S1. Sample information
Table S2. Information on contigs and ORFs
Table S3. Abundance of the 387 subtypes of ARGs and the 14 types of ARGs
Table S4. Genus annotation level of ARG-carrying contigs and their classification of ARG-carrying bacteria
Table S5. Host (genus level) distribution of ARG types (%)
Table S6. Correlation of intI1 with 10 ARGs subtypes
Table S7. A detailed description of high-quality MAGs

## Sheet: Table S1
Table S1. Sample information
Name	#ofReads	CellNumber	Sample sites	study accession number in NCBI
SRR2329267	18324132	946.131	China	PRJNA293646
SRR2329455	22180050	1096.25
SRR2329557	15426946	856.121
SRR2329607	20011482	1093.51
SRR4022189	66692954	1704.12		PRJNA338370
SRR4022190	76344510	2260.84
SRR4022191	78595860	2269.2
SRR4022192	70392134	2044.03
SRR4022196	51823232	1498.67
SRR4022238	53524724	1505.27
SRR4022239	56357382	1701.16
SRR4022241	56283630	1713.06
SRR4022197	48670570	1455.71
SRR4022240	43187456	1245.15
SRR4096733	42952792	1352.72		PRJNA340908
SRR4096742	49521664	1520
SRR4096744	47565856	1558.29
SRR4096749	47545196	1952.66
SRR4096751	8121246	312.766
SRR5483002	25873352	912.934		PRJNA383926
SRR5483003	18271344	546.947
SRR5483004	24590522	416.857
SRR5483005	28968080	938.099
SRR6323229	19795044	1553.57		PRJNA417359
SRR6323232	22520710	1043.42
SRR6323233	24853842	1104.28
SRR6323234	2974418	142.77
SRR6323235	8717666	367.076
SRR6323236	32655126	1522.67
SRR6323237	40794750	3689.57
SRR6323238	25874974	1324.03
SRR6323239	19094362	1215.89
SRR6323240	28221494	2224.2
SRR6323241	15746960	892.598
SRR6323242	26765286	1973.12
SRR6323243	38404168	1768.18
SRR6323244	35724022	1631.51
SRR6323245	32487274	1470.06
SRR6323246	30313182	1236.75
SRR6323247	20961292	974.995
SRR6323249	23060398	1063.04
SRR6323250	26330388	1241.32
SRR6323252	19864962	1478.22
SRR6323257	19573640	1036.45
SRR6323258	14317488	625.653
SRR6323259	17981066	734.236
SRR6323260	37950282	2235.86
SRR6323261	35606550	1979.37
SRR6323262	31986694	1484.7
SRR6323263	30027746	1684.55
SRR6323264	33732808	1705.59
SRR6323265	17044248	841.193
SRR6323266	24885022	1199.17
SRR6323267	13308570	606.433
SRR6323268	22091284	1434.14
SRR6323269	14308616	870.838
SRR6323270	4332424	176.901
SRR6323271	14526960	1049.24
SRR6323272	19019806	997.51
SRR6323273	31965126	2565.73
SRR6323274	21470904	1809.57
SRR6323275	33624490	1372.41
SRR6323276	40647538	2613.47
SRR6323277	21517818	902.42
SRR6323278	31469518	1538.18
SRR6323279	43963780	2774.26
SRR6323280	44483498	2360.85
SRR6323281	22638940	1060.38
SRR6323282	37178940	1721.84
SRR6323283	45809286	3049.74
SRR6323284	40112780	3158.26
SRR6323285	38153556	2102.94
SRR6323286	40885668	2215.24
SRR6323287	37380022	1870.61
SRR6323288	30609794	1528.18
SRR6323289	35153498	1883.86
SRR6323290	13144654	738.179
SRR6323291	24986030	1306.99
SRR6323292	24440812	1106.66
SRR6323293	27324382	1418.6
SRR6323294	26375956	1263.57
SRR6323295	26355620	1290.19
SRR6323296	39027572	2018.27
SRR6323297	31685418	1348.2
SRR6323298	12865532	551.573
SRR6323299	29017814	2056.09
SRR6323300	12539808	651.215
SRR6323301	30663328	1545.18
SRR6323302	25964030	1431.05
SRR6323303	30408922	2404.4
SRR6323304	7829390	289.503
SRR6323305	30369348	2375.27
SRR6323306	38986138	3041.43
SRR6323307	30922076	2544.53
SRR6323308	36351676	3204.07
SRR6323309	19887086	1057.86
SRR6323311	18585410	944.722
SRR6323312	17424228	899.173
SRR6323313	16779542	836.51
SRR6323314	19054736	985.395
SRR6323315	21580362	1926.78
SRR6323316	24438164	1290.93
SRR6323317	17975134	977.701
SRR6323318	35351786	1811.51
SRR6323319	41945322	2269.84
SRR6323320	48630868	2692.82
SRR6323321	30095146	2249.96
SRR6323323	28340834	2249.63
SRR6323324	12398046	790.077
SRR6323325	12785466	813.747
SRR6323326	22053716	1898.36
SRR6323327	18474578	925.233
SRR6323328	20841782	915.623
SRR6323329	11281198	452.274
SRR6323330	20568662	1004.7
SRR6323331	28361336	1616.21
SRR6323332	17994920	780.876
SRR6323333	33683728	1310.36
SRR6323334	31361918	1304.41
SRR6323335	31052324	2192.74
SRR6323336	30396044	2348.27
SRR6323337	32814198	1559.52
SRR6323339	34667324	1849.71
SRR6323340	47364138	3256.32
SRR6323343	2064384	107.32
SRR6323344	34633740	1439
SRR6323346	25311444	1759.17
SRR6323347	19732034	1389.43
SRR6323348	28238022	1932.37
SRR6323349	21817672	1137.54
SRR6323350	11548388	964.977
SRR6323351	35447538	3088.12
SRR6323352	33055830	1985.65
SRR6323353	31448820	2614.75
SRR6323354	1445058	58.2326
SRR6323355	26848867	1444.55
SRR6323356	26913460	1389.5
SRR6323357	6077012	276.235
SRR6323358	18872706	1220.08
SRR6323359	17196604	1022.24
SRR6323360	6718228	265.408
SRR6323361	20286880	1063.63
SRR6323362	12057184	717.728
SRR6323363	22318138	1251.68
SRR6323364	14064818	1190.39
SRR6323365	11338404	624.333
SRR6323366	21332370	1055.24
SRR6323367	34806390	1585.16
SRR6323368	26407998	1144.54
SRR6323369	38256756	2045.17
SRR6323370	39015356	2130.84
SRR6323371	38932310	3331.4
SRR6323372	32833240	1522.04
SRR6323373	27574714	2071.92
SRR6323374	33754030	1485.75
SRR6323375	34817970	3178.67
SRR6323376	32084322	2630.46
SRR6323377	24627990	1230.36
SRR6323378	14522886	757.933
SRR6323380	3240106	143.778
SRR6323381	4201964	152.703
SRR6323382	4845926	206.68
SRR6323384	18240036	1521.25
SRR6323385	14979520	898.633
SRR6323386	5947064	253.053
SRR6323387	14119090	817.306
SRR6323389	9339246	669.647
SRR6323390	39296496	2055.12
SRR6323391	36995494	1727.45
SRR6323392	30113956	1627.65
SRR6323393	9984626	666.738
SRR6323394	21602032	1065.37
SRR6323395	20860398	1392.21
SRR6323396	11470308	650.626
SRR6323397	45422334	2602.55
SRR6323398	37883272	2101.59
SRR6323399	13605526	606.296
SRR6323400	23964686	1323.01
SRR6323401	14328576	675.92
SRR6323402	10074796	440.533
SRR6323403	18763202	1338.79
SRR6323404	10029870	517.817
SRR6323405	24613908	1616.31
SRR6323406	19061800	1497.08
SRR6323407	2524194	143.381
SRR6323408	11192222	437.334
SRR6323409	14487574	910.851
SRR6323412	2834370	120.163
SRR6323413	18510722	1062.51
SRR6323414	20672068	1560.48
SRR6323415	16426312	773.382
SRR6323416	16782948	740.212
SRR6323417	20593670	1472.3
SRR6323418	15772518	1145.42
SRR6323419	27108704	2321.14
SRR6323420	37586428	3140.25
SRR6323421	17093750	1047.63
SRR6323422	26820392	2047.91
SRR6323423	41675964	2458.3
SRR6323424	15993276	965.743
SRR6323425	33692282	2240.18
SRR6323426	35613946	1734.25
SRR6323427	40931814	2318.44
SRR6323428	34978230	1642.12
SRR6323429	9404820	526.225
SRR6323430	25477754	1814.55
SRR6323431	19063824	1255.88
SRR6323432	22082618	1079.63
SRR6323433	36755914	2306.86
SRR6323434	3348316	210.847
SRR6323435	10942384	857.686
SRR6323436	25075684	1012.05
SRR6323437	23003658	1673.58
SRR6323438	37365716	1540.81
SRR6323439	30326002	1266.92
SRR6323440	3919606	213.687
SRR6323441	43416318	2439.85
SRR6323442	17237152	816.991
SRR6323443	1908774	103.014
SRR6323444	17991610	878.048
SRR6323445	31512418	1412.4
SRR6323446	28457374	1349.14
SRR6323447	23494988	1121.52
SRR6323448	24685992	1070.18
SRR6323449	32916552	1983.59
SRR6323450	29811870	1659.69
SRR6323451	29165610	1380.7
SRR6323452	32782140	2771.09
SRR6323453	23941434	1612.35
SRR6323454	29989896	2230.94
SRR6323455	30859234	2266.64
SRR6323456	21123966	1095.29
SRR6323457	25455808	1347.93
SRR6323458	22093896	1836.02
SRR6323459	31736766	2204.51
SRR6323460	34988700	2607.92
SRR6323461	32087002	2632.14
SRR6323462	26308174	1451.47
SRR6323463	35241474	1730.29
SRR6323464	34075326	2123.08
SRR6323465	15532718	1101.87
SRR6323466	33570370	1912.64
SRR6323467	28842294	1725.26
SRR6323468	20391664	1444.12
SRR6323469	29216254	2491.84
SRR6323470	40410114	2575.84
SRR6323471	38663724	3068.63
SRR6323474	19950240	1413.44
SRR6323475	13958616	833.459
SRR6323476	5865796	311.984
SRR6323477	10288588	563
SRR6323478	10496908	509.822
SRR6323479	19956552	949.692
SRR6323482	7352166	501.953
SRR6323483	16592086	1201.52
SRR6323484	8109006	420.584
SRR6323485	19496820	1250.43
SRR6323486	47717206	2459.46
SRR6323487	21357078	1032.95
SRR6323490	2100736	85.1805
SRR6323491	8984648	386.524
SRR6323492	26475620	1293.52
SRR6323493	38508486	1655.91
SRR6323494	32756146	1537.01
SRR6323495	31777404	1500.22
SRR6323496	42060570	2240.85
SRR6323497	25156730	1186.26
SRR6323498	15522072	838.743
SRR6323499	36121640	1697.94
SRR6323501	41965852	2459.04
SRR6323502	50957760	2962.07
SRR6323503	29057458	1530.26
SRR6323504	52176236	2577.73
SRR6323505	30982340	1779.77
SRR6323506	30602720	1246.21
SRR6323507	19757760	1127.06
SRR6323508	20529944	1564.93
SRR6323509	20980698	1471.02
SRR6323510	35008334	2424.75
SRR6323511	31472882	2547.41
SRR6323512	35548914	2365.02
SRR6323513	33534512	1653.53
SRR6323514	33902552	1500.25
SRR6323515	34677362	2873.42
SRR6323516	38839208	2141.05
SRR6323517	28376338	1281.52
SRR6323518	9893432	448.776
SRR6323519	37855726	2822.9
SRR6323520	32067222	2297.77
SRR6323521	32714100	2275.61
SRR6323522	33477840	2540.19
SRR6323523	25427782	2144.07
SRR6323524	35792280	2848.67
SRR6323525	32120312	2457.4
SRR6323526	36521276	1851.2
SRR6323527	42093166	2493.96
SRR6323528	35351984	2091.01
SRR6323529	19445070	1207.77
SRR6323530	17573284	1521.41
SRR6323531	32596986	1697.91
SRR6323532	17677254	911.518
SRR6323533	17249518	833.995
SRR6323534	22894786	1928.49
SRR6323535	35058536	3067.64
SRR6323536	21257548	1145.43
SRR6323537	13135566	777.781
SRR6323538	24806058	2162.8
SRR6323539	66995466	4017.77
SRR6323540	30119948	1667.44
SRR6323541	35816582	3199.91
SRR6323542	28536528	1460.68
SRR6323543	37959316	2004.1
SRR6323544	44026180	2530.22
SRR6323545	43785082	2471.64
SRR6323546	42151146	2280.63
SRR6323547	4799776	141.698
SRR6323548	22313500	1140.08
SRR6323549	21648690	1730.43
SRR6323550	21412392	1099.54
SRR6323551	20260514	1078.53
SRR6323552	33542042	1701.01
SRR6323553	27868276	1568.72
SRR6323554	21877882	876.557
SRR6323555	13772380	652.55
SRR6323556	31847104	1704.09
SRR6323557	41045158	1919.51
SRR6323558	11093892	884.263
SRR6323559	25467946	1738.53
SRR6323561	19797112	1101.82
SRR6323562	4812296	275.581
SRR6323563	27539382	1559.37
SRR6323564	20541082	1822.67
SRR6323565	33386860	3119.89
SRR6323566	11822838	748.173
SRR6323567	40147040	2250.57
SRR6323568	39214486	2063.19
SRR6323569	33226000	1533.29
SRR6323570	16935608	1010.84
SRR6323571	19319596	1642.39
SRR6323572	32201636	1695.66
SRR6323573	24722150	1330.56
SRR6323574	34073826	1940.9
SRR6323575	45196338	2384.69
SRR6323576	7357024	329.279
1	49053584	2073.78		PRJNA347599
2	59205804	2545.69
21	55388436	2104.23
22	57641924	2291.67
23	57659936	2235.93
24	55108604	2182.07
25	61078908	2245.88
26	51313414	2147.82
27	63974342	2704.79
28	64329712	2750.66
29	64436306	2540.17
3	65715210	2764.01
4	60566270	2460.11
41	62187932	2592.17
42	61684284	2583.12
43	56255434	2314.6
44	61048282	2377.03
45	53385292	2183.67
46	52227188	2160.85
47	53616986	1994.63
48	50633670	2129.2
49	51711472	2080.87
5	73371074	2804.08
6	66309084	2813.82
61	49643336	2005.51
62	54303048	2190.25
63	53428594	2188.37
64	48888152	2028.14
65	56182980	2275.67
66	49598536	2085.42
67	46693048	2051.57
68	51259648	2066.35
69	49934826	2185.99
7	66170586	2576.96
8	56825366	2280.13
9	57772718	2299.22
1-A-1_trim	46356874	1836.08		PRJNA586747
1-A-2_trim	38504646	1515.26
1-A-3_trim	38819858	1544.49
1-C-1_trim	45871338	1865.98
1-C-2_trim	35733066	1534.8
1-C-3_trim	48151838	2032.89
1-F-1_trim	47570560	1939.58
1-F-2_trim	49902762	1985.22
1-F-3_trim	48655860	2172.29
1-G-1_trim	45158652	1821.28
1-G-2_trim	47610790	1916.18
1-G-3_trim	45480896	1784.09
1-M-1_trim	47330350	2002.14
1-M-2_trim	45906448	1871.32
1-M-3_trim	58848558	2352.41
2-A-1_trim	55304590	2053.89
2-A-2_trim	59502188	2216.45
2-A-3_trim	52811870	1964.13
2-C-1_trim	50853640	1946.72
2-C-2_trim	51376224	1993.5
2-C-3_trim	48668764	1896.95
2-F-1_trim	46008558	1839.03
2-F-2_trim	42215238	1692.29
2-F-3_trim	47975216	1910.63
2-G-1_trim	44741028	1855.17
2-G-2_trim	58098424	2396.14
2-G-3_trim	57053830	2310.63
2-M-1_trim	60523140	2193.99
2-M-2_trim	41080262	1474.97
2-M-3_trim	50360246	1832.81
4-A-1_trim	40675154	1603.44
4-A-2_trim	44777264	1759.11
4-A-3_trim	41756138	1662.47
4-C-1_trim	44417866	1770.36
4-C-2_trim	47941240	1886.95
4-C-3_trim	34487238	1351.83
4-F-1_trim	59254748	2467.3
4-F-2_trim	43825620	1826.18
4-F-3_trim	48878896	2023.44
4-G-1_trim	42044822	1651.07
4-G-2_trim	50301168	1960.24
4-G-3_trim	41023242	1620.26
4-M-1_trim	49319730	1884.99
4-M-2_trim	46805068	1796.56
4-M-3_trim	49135444	1901.74
6-A-1_trim	43601240	1777.63
6-A-2_trim	43353286	1748.83
6-A-3_trim	48353402	1985.19
6-C-1_trim	52702392	2218.96
6-C-2_trim	53443896	2307.95
6-C-3_trim	49564318	2161.98
6-F-1_trim	40899390	1683.97
6-F-2_trim	44971372	1873.93
6-F-3_trim	50250190	2067.49
6-G-1_trim	44633986	1906.58
6-G-2_trim	44405472	1843.51
6-G-3_trim	46858898	1975.63
6-M-1_trim	44522248	1889.29
6-M-2_trim	47672660	1951.14
6-M-3_trim	43493482	1791.92
ERR2241788	79583594	5314.45	Europe	PRJEB22062
ERR2241790	97179528	6273.32
ERR2241791	76813106	5238.35
ERR2241794	85845790	5120.9
ERR2241795	76686094	4606.99
ERR2241798	104007026	3822.03
ERR2241799	92074752	5425.19
ERR2241801	88192830	3407.39
ERR2241802	84213812	4869.89
ERR2241803	87757888	5700.75
ERR2241805	109596680	5666.75
ERR2241806	93590416	5442.88
ERR2241807	98233106	6043.12
ERR2241808	94717696	4525.92
ERR2241809	95623860	5911.3
ERR2241815	101246242	4747.23
ERR2241818	89501456	5886.93
ERR2241819	94112080	5781.72
ERR2241823	100240220	3402.81
ERR2241824	95074672	4395.92
ERR2241950	79632612	5005.14
ERR2241952	121690874	7061.73
ERR2241953	79644376	4256.08
ERR2241954	84415748	4939.81
ERR2241955	105390540	4090.85
ERR2241956	117330268	5885.73
ERR2241957	99631078	6054.65
ERR2241971	101167910	5244.56
ERR2241972	104938316	6997.44
ERR2241977	102581038	7530.53
ERR2241978	94095760	2641.42
ERR2241979	81057430	5390.64
ERR2241980	82761010	4345.71
ERR2241981	82687428	6079.74
ERR2241982	98293266	4168.69
ERR2241983	83361982	3894.25
ERR2241984	76095848	5536.85
ERR2241985	80998926	4752.66
ERR2241986	92818866	4577.87
ERR2241686	103556346	5968.45
ERR2241687	84449804	4197.54
ERR2241688	106852278	7500.39
ERR2241689	114678280	6504.84
ERR2241690	112241922	5576.03
ERR2241691	98653590	5314.27
ERR2241692	164395722	10606.2
ERR2241693	105195562	5742.1
ERR2241694	99208196	5261.65
ERR2241695	102145628	6324.65
ERR2241696	88987770	3831.78
ERR2241697	87020284	5564.51
ERR2241698	89255150	5567.92
ERR2241699	101450812	3399.38
ERR2241701	89933786	3855.46
ERR2241702	97041569	3375.43
ERR2241703	101455660	3848.72
ERR2241704	101455958	2588.51
ERR2245455	376878268	13566.3
ERR2241907	81039456	4458.04
ERR2241909	80534296	3760.57
ERR2241911	72645102	4665.16
ERR2241913	82927738	5627.3
ERR2241915	85308642	4575.7
ERR2241917	84993344	4558.43
ERR2241919	91913068	5955.51
ERR2241921	73021418	4612.27
ERR2241923	92308048	4928.37
ERR2241925	103903494	6475.09
ERR2241927	77289360	3503.87
ERR2241929	102366564	5122.61
ERR2241931	92881668	6878.43
ERR2241933	102596180	6280.12
ERR2241935	73300590	4530.47
ERR2241937	94436668	4730.22
ERR2241939	88690950	3583.85
ERR2241941	85597378	3754.5
ERR2241943	85187224	3977.47
ERR2241945	99296772	5193.03
ERR2241747	92314790	3849.73
ERR2241748	117206452	7990.33
ERR2241749	86013720	3892.87
ERR2241750	110392542	6036.79
ERR2241752	112638884	4921.07
ERR2241753	117120444	4553.17
ERR2241754	99767622	3797.3
ERR2241755	119035438	5296.95
ERR2241756	77217812	4141.75
ERR2241758	100163192	5969.99
ERR2241759	101535828	6815.1
ERR2241760	95855350	5461.4
ERR2241761	80952088	5389.06
ERR2241762	91737606	6962.44
ERR2241763	100373612	5367.42
ERR2241764	100698782	7829.58
ERR2241765	110998820	4014.56
ERR2241770	100078594	6953.27
ERR2241783	129680494	7318.82
ERR2241784	99973540	6314.74
ERR2241725	110322338	7382.92
ERR2241726	94793222	6974.72
ERR2241727	93604916	6556.78
ERR2241728	90431348	5926.18
ERR2241729	94416904	5190.91
ERR2241730	110985932	6667.75
ERR2241731	106232576	6020.56
ERR2241732	88445790	6203.63
ERR2241733	114300320	5767.61
ERR2241734	83732836	5012.05
ERR2241735	84514946	5544.61
ERR2241736	84164214	4567.51
ERR2241737	112323274	6221.43
ERR2241738	98699768	7243.05
ERR2241739	90535580	6404.83
ERR2241740	109658392	6173.04
ERR2241741	55309380	2851.63
ERR2241742	122433598	8409.38
ERR2241743	99306244	5495.4
ERR2241744	94790650	5038.38
ERR2241828	94007520	3255.42
ERR2241848	88029508	5314.43
ERR2241849	95115038	5084.63
ERR2241850	101528192	5065.27
ERR2241851	107108366	5522.87
ERR2241852	96773728	6035.66
ERR2241853	95319868	4952
ERR2241854	92380330	4482.82
ERR2241855	84718724	3930.01
ERR2241856	83645814	4067.85
ERR2241857	90827692	3326.53
ERR2241858	71790860	3823.1
ERR2241859	95030842	4606.63
ERR2241860	61988347	3164.11
ERR2241861	83344088	4102.62
ERR2241862	101450932	5029.01
ERR2241863	119090042	5974.33
ERR2241864	97750640	4795.87
ERR2241865	87498862	5692.57
ERR2241866	114653920	7462.39
ERR2241628	82008118	4412.76
ERR2241631	83757478	4038.08
ERR2241632	81714132	4676.38
ERR2241634	86620924	2720.13
ERR2241635	79924616	5284.48
ERR2241637	94602122	5161
ERR2241639	76733936	4486.48
ERR2241641	83654140	5779.51
ERR2241643	82018538	5411.87
ERR2241645	88529074	5987.2
ERR2241647	94096360	5131.96
ERR2241649	91847536	7024.88
ERR2241651	100401062	3100.52
ERR2241653	86648014	4880.23
ERR2241655	80205438	4778.07
ERR2241657	97226900	2798.32
ERR2241659	94945572	5777.38
ERR2241662	103663402	4039.57
ERR2241664	103986154	5202.99
ERR2241665	103879756	4172.54
ERR2241887	107007500	6807.65
ERR2241888	100036952	5126.72
ERR2241889	112646220	5486.52
ERR2241890	117304116	5165.12
ERR2241891	92618414	4042.67
ERR2241892	111963024	8252.98
ERR2241893	99775370	5873.17
ERR2241894	96473038	6709.26
ERR2241895	210529114	13750.1
ERR2241896	111421126	4962.17
ERR2241897	91088764	4165.12
ERR2241898	100322598	4854.73
ERR2241899	90392816	4438.24
ERR2241900	107181004	6685.32
ERR2241901	107240680	4191.48
ERR2241902	88588500	3856.55
ERR2241903	97508918	4305
ERR2241904	112297750	5625.87
ERR2241905	85511908	3356.26
ERR2241906	86486294	6588.38
SRR5280289	58471582	2774.76	USA	PRJNA375762
SRR5280393	91951662	3481.82
SRR5280514	85765552	3236.93
SRR5280757	64619016	2947.09
SRR5280758	59405326	2958.94
SRR5280759	86213300	4306.78
SRR5281813	61777922	2985.93
SRR5281814	69828034	3464.97
SRR5281815	47630108	2358.74
SRR5282097	52769930	2565.14
SRR5282098	50485302	2583.01

## Sheet: Table S2
Table S2. Information on contigs and ORFs
Group	Number of samples	contigs	ORFs	ARG-like-ORFs	ARG-carrying-contigs
China	440	12862052	43418356	15180	13199
the United States	11	441694	3001036	104	95
Europe	178	22368965	49636476	9033	8137
Total	629	35672711	96055868	24317	21431

## Sheet: Table S3
Table S3. Abundance of the 387 subtypes of ARGs and the 14 types of ARGs(Abundance of the 387 subtypes of ARGs)
ARG	1	1-A-1_trim	1-A-2_trim	1-A-3_trim	1-C-1_trim	1-C-2_trim	1-C-3_trim	1-F-1_trim	1-F-2_trim	1-F-3_trim	1-G-1_trim	1-G-2_trim	1-G-3_trim	1-M-1_trim	1-M-2_trim	1-M-3_trim	2	2-A-1_trim	2-A-2_trim	2-A-3_trim	2-C-1_trim	2-C-2_trim	2-C-3_trim	2-F-1_trim	2-F-2_trim	2-F-3_trim	2-G-1_trim	2-G-2_trim	2-G-3_trim	2-M-1_trim	2-M-2_trim	2-M-3_trim	21	22	23	24	25	26	27	28	29	3	4	4-A-1_trim	4-A-2_trim	4-A-3_trim	4-C-1_trim	4-C-2_trim	4-C-3_trim
aminoglycoside|aac(3)-Id	0	0	0	0	0	0	0	0	0	0	0	0	0	0	0	0	0	0	0	0	0	0	0	0	0	0	0	0	0	0	0	0	0	0	0	0	0	0	0	0	0	0	0	0	0	0	0	0	0
aminoglycoside|aac(3)-IIa	0	0	0	0	0	0	0	0	0	0	0	0	0	0	0	0	0	0	0	0	0	0	0	0	0	0	0	0	0	0	0	0	0	0	0	0	0	0	0	0	0	0	0	0	0	0	0	0	0
aminoglycoside|aac(3)-IId	0.0767578	0	0	0	0	0	0	0	0	0	0	0	0	0	0	0	0.120449	0	0	0	0	0	0	0	0	0	0	0	0	0.0176016	0.0155077	0.0127702	0.0872132	0.156458	0.127398	0.0627092	0.0381629	0.143944	0.0580982	0.0710582	0.0216848	0.125907	0.0585518	0	0	0	0	0	0
aminoglycoside|aac(3)-IIe	0	0	0	0	0	0	0	0	0	0	0	0	0	0	0	0	0	0	0	0	0	0	0	0	0	0	0	0	0	0	0	0	0	0	0	0	0	0	0	0	0	0	0	0	0	0	0	0	0
aminoglycoside|aac(3)-IV	0.0698186	0	0	0	0	0	0	0	0	0	0	0	0	0	0	0.00118451	0.120743	0.00674239	0.00722164	0.00744762	0.00420786	0.00287357	0.00349135	0.0135885	0.0126693	0.0158801	0.00864605	0.00912932	0.0108502	0.0027869	0	0	0.0929074	0.0572266	0.091576	0.0621746	0.0184329	0.0345839	0.0162182	0.00850768	0.033242	0.118254	0.0536653	0.0430438	0.0455588	0.0399049	0	0	0
aminoglycoside|aac(3)-IVa	0	0	0	0	0	0	0	0	0	0	0	0	0	0	0	0	0	0	0	0	0	0	0	0	0	0	0	0	0	0	0	0.00195207	0	0	0	0	0	0	0	0	0	0	0	0	0	0	0	0	0
aminoglycoside|aac(3)-VIa	0	0	0	0	0	0	0	0	0	0	0	0	0	0	0	0	0	0.00307549	0.00337904	0.00433862	0	0	0	0	0	0	0	0	0	0	0	0	0	0	0	0	0	0	0	0	0	0	0	0.0884859	0.0943059	0.0860218	0	0	0
aminoglycoside|aac(3)-XI	0	0	0	0	0	0	0	0	0	0	0	0	0	0	0	0	0	0	0	0	0	0	0	0	0	0	0	0	0	0	0	0	0	0	0	0	0	0	0	0	0	0	0	0	0	0	0	0	0
aminoglycoside|aac(6')-aph(2'')	0.00313851	0.066142	0.0717751	0.0758487	0.096706	0.13532	0.0850243	0.0510243	0.0657422	0.0611614	0.141035	0.122662	0.10359	0.110708	0.0843157	0.060601	0	0.0526487	0.0516986	0.0531268	0.108027	0.109266	0.107181	0.143819	0.118864	0.130164	0.138464	0.146557	0.140574	0.0888189	0.0834399	0.0901901	0.0135365	0	0	0.0126217	0.00456856	0.0357859	0.0472328	0.0579765	0.0221213	0	0	0.14021	0.144594	0.155824	0.149883	0.161138	0.176609
aminoglycoside|aac(6')-Iaa	0	0	0	0	0	0	0	0	0	0	0	0	0	0	0	0	0	0	0	0	0	0	0	0	0	0	0	0	0	0	0	0	0	0	0	0	0	0	0	0	0	0	0	0	0	0	0	0	0
aminoglycoside|aac(6')-Iad	0	0	0	0	0	0	0	0	0	0	0	0	0	0	0	0	0	0	0	0	0	0	0	0	0	0	0	0	0	0	0	0	0	0	0	0	0	0	0	0	0	0	0	0	0	0	0	0	0
aminoglycoside|aac(6')-Iai	0	0	0	0	0	0	0	0	0	0	0	0	0	0	0	0	0	0	0	0	0	0	0	0	0	0	0	0	0	0	0	0	0	0	0	0	0	0	0	0	0	0	0	0	0	0	0	0	0
aminoglycoside|aac(6')-Ib3	0	0	0	0	0	0	0	0	0	0	0	0	0	0	0	0	0	0	0	0	0	0	0	0	0	0	0	0	0	0	0	0	0	0	0	0	0	0	0	0	0	0	0	0	0	0	0	0	0
aminoglycoside|aac(6')-Ii	0	0	0	0	0.00468557	0.0130797	0.0061574	0.0738372	0.0538984	0.111424	0.00497158	0.00623298	0.00367343	0.0118262	0.00644664	0.00225943	0	0	0	0	0.00161289	0.00205221	0.00128094	0.0056199	0.00377906	0.00843616	0	0	0	0	0	0	0	0	0	0	0	0	0	0	0	0	0	0	0	0	0.00212156	0	0
aminoglycoside|aac(6')-IIa	0	0	0	0	0	0	0	0	0	0	0	0	0	0	0	0	0	0	0	0	0	0	0	0	0	0	0	0	0	0	0	0	0	0	0	0	0	0	0	0	0	0	0	0	0	0	0	0	0
aminoglycoside|aac(6')-Iid	0	0	0	0	0.0124148	0	0	0	0	0	0.0411098	0.0285774	0.0187643	0	0.0164636	0.0027426	0	0	0	0	0.00863344	0.00946429	0.00844516	0	0	0	0.0151361	0.0147535	0.0140351	0	0	0	0	0	0	0	0	0	0	0	0	0	0	0	0	0	0.00533579	0.00444623	0.00569153
aminoglycoside|aac(6')-Iih	0	0	0	0	0	0	0	0	0	0	0	0	0	0	0	0	0	0	0	0	0	0	0	0	0	0	0	0	0	0	0	0	0	0	0	0	0	0	0	0	0	0	0	0	0	0	0	0	0
aminoglycoside|aac(6')-Il	0	0	0	0	0	0	0	0	0	0	0	0	0	0	0	0	0	0	0	0	0	0	0	0	0	0	0	0	0	0	0	0	0	0	0	0	0	0	0	0	0	0	0	0	0	0	0	0	0
aminoglycoside|aac(6')-Im	0	0.000965673	0	0	0	0	0.00148672	0	0	0	0	0	0	0.00289356	0	0	0	0.00176075	0	0	0	0	0	0	0	0	0.00303746	0	0.00449465	0	0	0	0	0	0	0	0	0.00376026	0.00354293	0.00172567	0	0	0	0	0	0.00158299	0	0	0
aminoglycoside|aac(6')-Iz	0	0	0	0	0	0	0	0	0	0	0	0	0	0	0	0	0	0	0	0	0	0	0	0	0	0	0	0	0	0	0	0	0	0	0	0	0	0	0	0	0	0	0	0	0	0	0	0	0
aminoglycoside|aadA1	0.572946	0.0277628	0	0	0	0	0	0	0	0	0.0240011	0.0236943	0.0163187	0	0	0	0.531293	0	0	0	0.0634095	0.0611559	0.0682655	0	0	0	0	0.0702202	0.0586059	0	0	0	0.545356	0.452738	0.514096	0.523061	0.489709	0.303741	0.356056	0.278263	0.390379	0.565795	0.585603	0	0	0	0.0233068	0.029223	0.0230039
aminoglycoside|aadA10	0	0	0	0	0	0	0	0	0	0	0	0	0	0	0	0	0	0	0	0	0	0	0	0	0	0	0	0	0	0	0	0	0	0	0	0	0	0	0	0	0	0	0	0	0	0	0	0	0
aminoglycoside|aadA11	0	0	0	0	0	0	0	0	0	0	0	0	0	0	0	0	0	0	0	0	0	0	0	0	0	0	0	0	0	0	0	0	0	0	0	0	0	0	0	0	0	0	0	0	0	0	0	0	0
aminoglycoside|aadA12	0	0	0	0	0	0	0	0	0	0	0	0	0	0	0	0	0	0	0	0	0	0	0	0	0	0	0	0	0	0	0	0	0	0	0	0	0	0	0	0	0	0	0	0	0	0	0	0	0
aminoglycoside|aadA13	0	0	0	0	0	0	0	0	0	0	0	0	0	0	0	0	0	0	0	0	0	0	0	0	0	0	0	0	0	0	0	0	0	0	0	0	0	0	0	0	0	0	0	0	0	0	0	0	0
aminoglycoside|aadA14	0	0	0	0	0.00267327	0.00259184	0	0.00296036	0	0.00194523	0	0.00219307	0	0.00384327	0	0.00196115	0	0	0	0	0.00852376	0.00582297	0.00675527	0	0	0	0.0018391	0.00375392	0	0	0	0	0	0	0	0	0	0	0	0	0	0	0	0	0	0	0	0	0
aminoglycoside|aadA16	0	0.0138175	0.0120071	0.012526	0.043901	0.00700918	0.00987776	0.0570942	0.0404467	0.041369	0.0204491	0.0240252	0.0206421	0.00837817	0.0396642	0.0541353	0.0174141	0.0280918	0.0336512	0.0357476	0.035058	0.0323766	0.03776	0.00625479	0.0105883	0.00739294	0.0247834	0.025537	0.0270668	0.0068232	0	0.00350239	0	0.0211145	0	0.0197072	0	0.0491196	0	0.0882801	0.0702118	0	0.0332973	0.0313998	0.0282245	0.0311777	0.0217744	0.0251736	0.0219805
aminoglycoside|aadA17	0	0	0	0	0	0	0	0	0	0	0	0	0	0	0	0	0	0	0	0	0	0	0	0	0	0	0	0	0	0	0	0	0	0	0	0	0	0	0	0	0	0	0	0	0	0	0	0	0
aminoglycoside|aadA2	0.469433	0.0429846	0.0405668	0.0313123	0.0578654	0.0243647	0.0249374	0.0351702	0.0385406	0.0477779	0.0184359	0.0157009	0.0183007	0.0185409	0.060694	0.034479	0.385895	0	0	0	0.0130081	0.0139464	0.0188614	0	0.0154282	0	0.0352775	0.0329329	0.0343679	0.0970324	0.0979714	0.0912639	0.417967	0	0	0.436604	0.376591	0.288911	0.382438	0.294371	0.368512	0.418138	0.388314	0.0527201	0.0472353	0.057608	0.00490412	0.006263	0
aminoglycoside|aadA22	0	0	0	0	0	0	0	0	0	0	0	0	0	0	0	0	0	0	0	0	0	0	0	0	0	0	0	0	0	0	0	0	0	0	0	0	0	0	0	0	0	0	0	0	0	0	0	0	0
aminoglycoside|aadA24	0	0	0	0	0	0	0	0	0	0	0	0	0	0	0	0	0	0	0	0	0	0	0	0	0	0	0	0	0	0	0	0	0	0	0	0	0	0	0	0	0	0	0	0	0	0	0	0	0
aminoglycoside|aadA3	0	0	0	0	0	0	0	0	0	0	0	0	0	0	0	0	0	0	0	0	0	0	0	0	0	0	0	0	0	0	0	0	0	0	0	0	0	0	0	0	0	0	0	0	0	0	0	0	0
aminoglycoside|aadA5	0.0240769	0	0	0	0	0	0	0	0	0	0.0684486	0.0698295	0.0531071	0	0	0	0.00570014	0	0.00260238	0.00202231	0	0	0	0	0	0	0	0	0	0	0	0	0	0.00443277	0.00375025	0	0.0170977	0	0	0	0.00428801	0.0263261	0.00307776	0.0374101	0.0577474	0.0458385	0	0	0
aminoglycoside|aadA6	0	0	0	0	0	0	0	0	0	0	0	0	0	0	0	0	0	0	0	0	0	0	0	0	0	0	0	0	0	0	0	0	0	0	0	0	0	0	0	0	0	0	0	0	0	0	0	0	0
aminoglycoside|aadA7	0	0	0	0	0	0	0	0	0	0	0	0	0	0	0	0	0	0	0	0	0	0	0	0	0	0	0	0	0	0	0	0	0	0	0	0	0	0	0	0	0	0	0	0	0	0	0	0	0
aminoglycoside|aadA8	0	0	0	0	0	0	0	0	0	0	0	0	0	0	0	0	0	0	0	0	0	0	0	0	0	0	0	0	0	0	0	0	0	0	0	0	0	0	0	0	0	0	0	0	0	0	0	0	0
aminoglycoside|aadA8b	0	0	0	0	0	0	0	0	0	0	0	0	0	0	0	0	0	0	0	0	0	0	0	0	0	0	0	0	0	0	0	0	0	0	0	0	0	0	0	0	0	0	0	0	0	0	0	0	0
aminoglycoside|aadA9	0	0	0	0	0	0	0	0	0	0	0	0	0	0	0	0	0	0	0	0	0	0	0	0	0	0	0	0	0	0	0	0	0	0	0	0	0	0	0	0	0	0	0	0	0	0	0	0	0
aminoglycoside|aadD	0	0	0	0	0	0.0152072	0.00926102	0.0178144	0.011933	0.0149569	0.00767213	0.00483502	0.00633286	0.0258769	0	0	0	0	0	0	0.00861801	0.00925726	0.0087239	0.0884833	0.0689147	0.110226	0	0	0.00254027	0	0	0	0	0	0	0	0	0	0	0	0	0	0	0	0	0	0.00519153	0.00433866	0.00453884
aminoglycoside|aadE-Cc	0	0	0	0	0	0	0	0	0	0	0	0	0	0	0	0	0	0	0	0	0	0	0	0	0	0	0	0	0	0	0	0	0	0	0	0	0	0	0	0	0	0	0	0	0	0	0	0	0
aminoglycoside|ant(2'')-Ia	0	0	0	0	0	0	0	0	0	0	0	0	0	0	0	0	0	0	0	0	0	0	0	0	0	0	0	0	0	0	0	0	0	0	0	0	0	0	0	0	0	0	0	0	0	0	0	0	0
aminoglycoside|ant(3'')-Ia	0	0	0.0239326	0.0200661	0.0120074	0.00533058	0.0102264	0.0968865	0.0924264	0.0720428	0	0	0	0.00427118	0.013095	0.00955214	0	0.248828	0.26367	0.24332	0	0	0	0.259428	0.303315	0.275866	0.0667909	0	0	0.16007	0.150622	0.145897	0	0	0	0	0	0	0	0	0	0	0	0.120457	0.12373	0.114035	0	0	0
aminoglycoside|ant(6)-Ia	0.0239467	0.0872761	0.0984115	0.102212	0.120196	0.0990658	0.079544	0.067381	0.0851774	0.0757806	0.0760792	0.117459	0.0840377	0.102645	0.115302	0.0879084	0.0189256	0.0647024	0.115405	0.126474	0.0873701	0.0894969	0.16412	0.29099	0.213545	0.142612	0.184354	0.185325	0.151015	0.0854751	0.0745479	0.0834627	0.0578287	0.0204247	0.0278698	0.0758811	0.0307007	0.146267	0.154397	0.227702	0.0953065	0.0130077	0.00831493	0.102762	0.119846	0.103272	0.327742	0.197102	0.207457
aminoglycoside|ant(6)-Ib	0	0	0	0	0.00314989	0	0	0	0	0.00474563	0	0	0	0	0.00293726	0	0	0	0	0	0	0	0	0	0	0	0	0	0	0.00515075	0.00482566	0.00587454	0	0	0	0.00287616	0	0.0071043	0.0125987	0.0139869	0.00760554	0	0	0.00604834	0.00440927	0.0035579	0.00566148	0.00314266	0
aminoglycoside|ant(9)-Ia	0	0	0	0	0	0	0	0	0	0	0	0	0	0	0	0	0	0	0	0	0	0	0	0	0	0	0	0	0	0	0	0	0	0	0	0	0	0	0	0	0	0	0	0.00175524	0.00167267	0.00396258	0	0	0
aminoglycoside|aph(2'')-Ia	0	0	0	0	0	0	0	0	0	0	0	0	0	0	0	0	0	0	0	0	0	0	0	0	0	0	0	0	0	0	0	0	0	0	0	0	0	0	0	0	0	0	0	0	0	0	0	0	0
aminoglycoside|aph(2'')-Ib	0	0.00311534	0.00297346	0.00929612	0	0.0033106	0.00296158	0.00172472	0	0.00214619	0	0	0.00294455	0.00266271	0	0	0	0	0	0.00191199	0	0	0	0.00616026	0.00553491	0.00540485	0.00336836	0.00332942	0.00587766	0	0	0	0	0	0	0.00249526	0	0.00139459	0	0	0	0	0	0.0031183	0	0.00218015	0.00489041	0	0.00767682
aminoglycoside|aph(2'')-Ic	0	0	0	0	0	0	0	0	0	0	0	0	0	0	0	0	0	0	0	0	0	0	0	0	0	0	0	0	0	0	0	0	0	0	0	0	0	0	0	0	0	0	0	0	0	0	0	0	0
aminoglycoside|aph(2'')-Id	0	0	0	0	0	0	0	0	0	0	0.00236555	0	0	0	0	0	0	0	0	0	0	0.00136205	0.00185554	0	0	0	0	0	0.00218009	0.00227241	0	0.00209525	0	0	0	0	0	0.00212547	0.00379835	0.00240119	0	0	0	0.00338677	0.00567276	0	0	0	0
aminoglycoside|aph(2'')-If	0	0	0	0	0	0	0	0	0	0	0	0	0	0	0	0	0	0	0	0	0	0	0	0	0	0	0	0	0	0	0	0	0	0	0	0	0	0	0	0	0	0	0	0	0	0	0	0	0
aminoglycoside|aph(2'')-Ig	0	0	0	0	0	0	0	0	0	0	0	0	0	0	0	0	0	0.00874259	0.00518951	0.0109653	0.00852371	0.0103529	0.0100949	0.0245695	0.01748	0.0165237	0.0122937	0.0108311	0.0118125	0.0120482	0.0116785	0.0129525	0	0	0	0	0	0	0.00270614	0	0.00313692	0	0	0.0111455	0.0139296	0.0128803	0.0113234	0.0123445	0.0166692
aminoglycoside|aph(2'')-Ih	0	0	0	0	0	0	0	0	0	0	0	0	0	0	0	0	0	0	0	0	0	0	0	0	0	0	0	0	0	0	0	0	0	0	0	0	0	0	0	0	0	0	0	0	0	0	0	0	0
aminoglycoside|aph(3'')-Ib	0.487895	0.0563925	0.0545266	0.0456936	0.0743237	0.053543	0.0633017	0.0372842	0.0344676	0.0325908	0.114626	0	0.103706	0.0591172	0.0817005	0	0.550816	0	0	0.321141	0.147466	0.139157	0.131889	0.241132	0.269774	0.260023	0	0.0589508	0.0505054	0.14245	0.147896	0.13535	0.429205	0.436456	0.452734	0.538932	0.475063	0.330166	0.468716	0.371181	0.587159	0.625349	0.635374	0.430785	0.419359	0.408009	0.230911	0.234471	0.223665
aminoglycoside|aph(3')-Ia	0	0	0	0	0.00225464	0.00236859	0.00528684	0.00205998	0.00263622	0.00302854	0.00237053	0	0.00187646	0.00415059	0	0.00370656	0	0	0	0	0.00784627	0.00885539	0.00740795	0.0130764	0.0107603	0.0124157	0.00601591	0.00498043	0.00626474	0.00521366	0.00482229	0.0064818	0	0.286665	0	0	0.370604	0	0.296956	0.303089	0.321348	0	0	0	0	0	0	0	0
aminoglycoside|aph(3')-Ib	0	0	0	0	0	0	0	0	0	0	0	0	0	0	0	0	0	0	0	0	0	0	0	0	0	0	0	0	0	0	0	0	0	0	0	0	0	0	0	0	0	0	0	0	0	0	0	0	0
aminoglycoside|aph(3')-Id	0	0	0	0	0	0	0	0	0	0	0	0	0	0	0	0	0	0	0	0	0	0	0	0	0	0	0	0	0	0	0	0	0	0	0	0	0	0	0	0	0	0	0	0	0	0	0	0	0
aminoglycoside|aph(3')-IIa	0.370726	0	0	0	0	0	0	0	0	0	0.00622894	0.0076029	0.00535622	0	0	0	0.504323	0.00333835	0.00512122	0.00427223	0	0	0	0.0422373	0.0394836	0.0386833	0.00681759	0.00638395	0.00612809	0	0	0	0.550602	0.467612	0.476914	0.641939	0.63934	0.331167	0.775973	0.473333	0.701532	0.611501	0.509891	0	0	0	0	0	0
aminoglycoside|aph(3')-IIb	0	0	0	0	0	0	0	0	0	0	0	0	0	0	0	0	0	0	0	0	0	0	0	0	0	0	0	0	0	0	0	0	0	0	0	0	0	0	0	0	0	0	0	0	0	0	0	0	0
aminoglycoside|aph(3')-IIc	0	0	0	0	0	0	0	0	0	0	0	0	0	0	0	0	0	0	0	0	0	0	0	0	0	0	0	0	0	0	0	0	0	0	0	0	0	0	0	0	0	0	0	0	0	0	0	0	0
aminoglycoside|aph(3')-III	0.0261649	0.142897	0.149273	0.16923	0.152969	0.244544	0.297841	0.106756	0.113713	0.123293	0.112667	0.113116	0.123239	0.284247	0.13035	0.140758	0.0319371	0.143734	0.168806	0.163887	0.342345	0.320574	0.338308	0.377255	0.328048	0.393733	0.254213	0.261403	0.279716	0.183019	0.169599	0.211424	0.0681627	0	0	0.0837104	0	0.112356	0	0	0	0.0203187	0.0101867	0.280854	0.313138	0.288089	0.492088	0.490236	0.520032
aminoglycoside|aph(3')-VI	0	0	0	0	0	0	0	0	0	0	0	0	0	0	0	0	0	0	0	0	0	0	0	0	0	0	0	0	0	0	0	0	0	0	0	0	0	0	0	0	0	0	0	0	0	0	0	0	0
aminoglycoside|aph(3')-VIa	0	0	0	0	0	0	0	0	0	0.00130431	0	0	0	0	0	0	0	0	0	0	0	0	0	0	0	0	0	0	0	0	0	0	0	0	0	0	0	0	0	0	0	0	0	0	0	0	0	0	0
aminoglycoside|aph(3')-VIb	0	0	0	0	0	0	0	0	0	0	0	0	0	0	0	0	0	0	0	0	0	0	0	0	0	0	0	0	0	0	0	0	0	0	0	0	0	0	0	0	0	0	0	0	0	0	0	0	0
aminoglycoside|aph(3')-VIIa	0	0	0	0	0.00323979	0	0	0.00105734	0	0.00168253	0	0	0	0	0.00290006	0.00421719	0	0.00129641	0	0.00256313	0	0.00225501	0.00155431	0	0	0.00273052	0.00362338	0.00412069	0.00412494	0	0	0	0	0	0	0	0	0	0	0	0	0	0	0	0.00289594	0.00116961	0.00179659	0	0.00590404
aminoglycoside|aph(3')-XV	0	0	0	0	0	0	0	0	0	0	0	0	0	0	0	0	0	0	0	0	0	0	0	0	0	0	0	0	0	0	0	0	0	0	0	0	0	0	0	0	0	0	0	0	0	0	0	0	0
aminoglycoside|aph(4)-Ia	0.0680673	0	0	0	0	0	0	0	0.00102283	0	0	0	0	0	0	0	0.102536	0.00755567	0.00587226	0.00718045	0.00297897	0.00272817	0.00342193	0.0106177	0.0150856	0.0129429	0.0113397	0.0123391	0.0107149	0	0	0.00133372	0.0954338	0.0580929	0.0890063	0.0652506	0.0169208	0.0302038	0.0171726	0.0103682	0.0299177	0.105787	0.049757	0.039411	0.0516142	0.0424917	0	0	0
aminoglycoside|aph(6)-Ic	0	0	0	0	0	0	0	0	0	0	0	0	0	0	0	0	0	0.00494043	0.005991	0.003666	0	0	0	0	0	0	0.00752473	0.00791257	0.00643013	0	0	0	0	0	0	0	0	0	0	0	0	0	0	0	0	0	0	0	0
aminoglycoside|aph(6)-Id	0.527358	0.057817	0.0591522	0.0448946	0.068062	0.0522245	0.0673512	0.0333288	0.0332915	0.0331954	0.118165	0.130983	0.108692	0.059461	0.0805638	0.0953127	0.517751	0.340528	0.366525	0.326665	0.153013	0.134555	0.13756	0.223346	0.261524	0.247331	0.121881	0.1211	0.1128	0.147667	0.134776	0.138288	0.41399	0.442643	0.443759	0.543982	0.471135	0.304225	0.421831	0.357148	0.548281	0.577503	0.628433	0.442192	0.412241	0.423217	0.233918	0.237864	0.230083
aminoglycoside|npmA	0	0	0	0	0.00148233	0	0	0	0	0.00346723	0	0	0	0	0	0.00230195	0	0	0.00250993	0.00344127	0.00374289	0.00378504	0.00386346	0.047217	0.0362589	0.0405934	0	0	0	0.0214214	0.025681	0.030975	0.00140058	0	0	0	0	0.00505869	0.00437664	0.0027817	0.00175737	0	0	0.00722218	0.00680611	0.00867455	0.00518899	0.0072588	0.00821556
aminoglycoside|rmtB	0	0	0	0	0	0	0	0	0	0	0	0	0	0	0	0	0	0	0	0	0	0	0	0	0	0	0	0	0	0	0	0	0	0	0	0	0	0	0	0	0	0	0	0	0	0	0	0	0
aminoglycoside|rmtE	0	0	0	0	0	0	0	0	0	0	0	0	0	0	0	0	0	0	0	0	0	0	0	0	0	0	0	0	0	0	0	0	0	0	0	0	0	0	0	0	0	0	0	0	0	0	0	0	0
aminoglycoside|str	0	0	0	0	0	0	0	0	0	0.00404582	0.00234818	0.00285083	0	0	0	0	0	0	0	0	0	0	0	0	0	0	0	0	0	0	0	0	0	0	0	0	0	0	0	0	0	0	0	0	0	0	0	0	0
beta-lactam|ampH	0	0	0	0	0	0	0	0	0	0	0	0	0	0	0	0	0	0	0	0	0	0	0	0	0	0	0	0	0	0	0	0	0	0	0	0	0	0	0	0	0	0	0	0	0	0	0	0	0
beta-lactam|blaACI-1	0	0	0	0	0	0	0	0	0	0	0	0	0	0	0	0	0	0	0	0	0	0	0	0	0	0	0	0	0	0	0	0	0	0	0	0	0	0	0	0	0	0	0	0	0	0	0	0	0
beta-lactam|blaACT-12	0	0	0	0	0	0	0	0	0	0	0	0	0	0	0	0	0	0	0	0	0	0	0	0	0	0	0	0	0	0	0	0	0	0	0	0	0	0	0	0	0	0	0	0	0	0	0	0	0
beta-lactam|blaACT-16	0.0028676	0	0	0	0	0	0	0	0	0	0	0	0	0	0	0	0	0	0	0	0	0	0	0	0	0	0	0	0	0	0	0	0	0	0	0	0	0	0	0	0	0.00233682	0	0	0	0	0	0	0
beta-lactam|blaACT-7	0	0	0	0	0	0	0	0	0	0	0	0	0	0	0	0	0	0	0	0	0	0	0	0	0	0	0	0	0	0.0173117	0.0124888	0.0158299	0	0	0	0	0	0	0	0	0	0	0	0	0	0	0	0	0
beta-lactam|blaADC-25	0	0	0	0	0	0	0	0	0	0	0	0	0	0	0	0	0	0	0	0	0	0	0	0	0	0	0	0	0	0	0	0	0	0	0	0	0	0	0	0	0	0	0	0	0	0	0	0	0
beta-lactam|blaCARB-12	0	0	0	0	0	0	0	0	0	0	0	0	0	0	0	0	0	0	0	0	0	0	0	0	0	0	0	0	0	0	0	0	0	0	0	0	0	0	0	0	0	0	0	0	0	0	0	0	0
beta-lactam|blaCARB-2	0	0	0	0	0	0	0	0	0	0	0	0	0	0	0	0	0	0	0	0	0	0	0	0	0	0	0	0	0	0	0	0	0	0	0	0	0	0	0	0	0	0	0	0	0	0	0	0	0
beta-lactam|blaCARB-4	0	0	0	0	0	0	0	0	0	0	0	0	0	0	0	0	0	0	0	0	0	0	0	0	0	0	0	0	0	0	0	0	0	0	0	0	0	0	0	0	0	0	0	0	0	0	0	0	0
beta-lactam|blaCARB-49	0	0	0	0	0	0	0	0	0	0	0	0	0	0	0	0	0	0	0	0	0	0	0	0	0	0	0	0	0	0	0	0	0	0	0	0	0	0	0	0	0	0	0	0	0	0	0	0	0
beta-lactam|blaCARB-5	0	0	0	0	0	0	0	0	0	0	0	0	0	0	0	0	0	0	0	0	0	0	0	0	0	0	0	0	0	0	0	0	0	0	0	0	0	0	0	0	0	0	0	0	0	0	0	0	0
beta-lactam|blaCARB-50	0	0	0	0	0	0	0	0	0	0	0	0	0	0	0	0	0	0	0	0	0	0	0	0	0	0	0	0	0	0	0	0	0	0	0	0	0	0	0	0	0	0	0	0	0	0	0	0	0
beta-lactam|blaCMY-101	0	0	0	0	0	0	0	0	0	0	0	0	0	0	0	0	0	0	0	0	0	0	0	0	0	0	0	0	0	0	0	0	0	0	0	0	0	0	0	0	0	0	0	0	0	0	0	0	0
beta-lactam|blaCMY-13	0	0	0	0	0	0	0	0	0	0	0	0	0	0	0	0	0	0	0	0	0	0	0	0.0148084	0.0145006	0.0154107	0	0	0	0	0	0	0	0	0	0	0	0	0	0	0	0	0	0	0	0	0	0	0
beta-lactam|blaCMY-130	0	0	0	0	0	0	0	0	0	0	0	0	0	0	0	0	0	0	0	0	0	0	0	0	0	0	0.00359008	0	0	0	0	0	0	0	0	0	0	0	0	0	0	0	0	0	0	0	0	0	0
beta-lactam|blaCMY-132	0	0	0	0	0	0	0	0	0	0	0	0	0	0	0	0	0	0	0	0	0	0	0	0	0	0	0	0	0	0	0	0	0	0	0	0	0	0	0	0	0	0	0	0	0	0	0	0	0
beta-lactam|blaCMY-153	0	0	0	0	0	0	0	0	0	0	0	0	0	0	0	0	0	0	0	0	0	0	0	0	0	0	0	0	0	0	0	0	0	0	0	0	0	0	0	0	0	0	0	0	0	0	0	0	0
beta-lactam|blaCMY-2	0.284765	0	0	0	0	0.00327879	0	0.00333729	0.00175732	0	0	0	0	0	0	0.00148709	0.198129	0	0	0	0.00564514	0.00471253	0.00532959	0	0	0	0	0	0.00258008	0	0	0	0.19318	0.193036	0.198063	0.23989	0.261173	0.135948	0.207184	0.171389	0.233288	0.237589	0.193124	0	0	0	0	0	0
beta-lactam|blaCMY-22	0	0	0	0	0	0	0	0	0	0	0	0	0	0	0	0	0	0	0	0	0	0	0	0	0	0	0	0	0	0	0	0	0	0	0	0	0	0	0	0	0	0	0	0	0	0	0	0	0
beta-lactam|blaCMY-2b	0	0	0	0	0	0	0	0	0	0	0	0	0	0.00293991	0	0	0	0	0	0	0	0	0	0	0	0	0	0	0	0	0	0	0	0	0	0	0	0	0	0	0	0	0	0	0	0	0	0	0
beta-lactam|blaCMY-61	0	0	0	0	0	0	0	0	0	0	0	0	0	0	0	0	0	0	0	0	0	0	0	0	0	0	0	0	0	0	0	0	0	0	0	0	0	0	0	0	0	0	0	0	0	0	0	0	0
beta-lactam|blaCTX-M-1	0	0	0	0	0	0	0	0	0	0	0	0	0	0	0	0	0	0	0	0	0	0	0	0	0	0	0	0	0	0	0	0	0	0	0	0	0	0	0	0	0	0	0	0	0	0	0	0	0
beta-lactam|blaCTX-M-123	0	0	0	0	0	0	0	0	0	0	0	0	0	0	0	0	0	0	0	0	0	0	0	0	0	0	0	0	0	0	0	0	0	0	0	0	0	0	0	0	0	0	0	0	0	0	0	0	0
beta-lactam|blaCTX-M-130	0	0	0	0	0	0	0	0	0	0	0	0	0	0	0	0	0	0	0	0	0	0	0	0	0	0	0	0	0	0	0	0	0	0	0	0	0	0	0	0	0	0	0	0	0	0	0	0	0
beta-lactam|blaCTX-M-14	0	0.0717706	0.0775716	0.0519788	0.0575811	0.018387	0.0249285	0	0	0	0.0238824	0.0249277	0.0225938	0	0.0654903	0.0394669	0	0	0	0	0	0	0	0	0	0	0.0603964	0	0.0499656	0	0	0	0	0	0	0	0	0	0	0	0	0	0	0.13132	0	0.124693	0	0	0
beta-lactam|blaCTX-M-15	0	0	0	0	0	0	0	0	0	0	0	0	0	0	0	0	0	0	0	0	0	0	0	0	0	0	0	0	0	0	0	0	0	0	0	0	0	0	0	0	0	0	0	0	0	0	0	0	0
beta-lactam|blaCTX-M-198	0	0	0	0	0	0	0	0	0	0	0	0	0	0	0	0	0	0	0	0	0	0	0	0	0	0	0	0	0	0	0	0	0	0	0	0	0	0	0	0	0	0	0	0	0	0	0	0	0
beta-lactam|blaCTX-M-32	0	0	0	0	0	0	0	0	0	0	0	0	0	0	0	0	0	0	0	0	0	0	0	0	0	0	0	0	0	0	0	0	0	0	0	0	0	0	0	0	0	0	0	0	0	0	0	0	0
beta-lactam|blaCTX-M-36	0	0	0	0	0	0	0	0	0	0	0	0	0	0	0	0	0	0	0	0	0	0	0	0	0	0	0	0	0	0	0	0	0	0	0	0	0	0	0	0	0	0	0	0	0	0	0	0	0
beta-lactam|blaCTX-M-55	0.028506	0	0	0	0	0	0	0	0	0	0	0	0	0	0	0	0.0583586	0	0	0	0	0	0	0	0	0	0	0	0	0	0	0	0.0197688	0.00976837	0.0132289	0.0343167	0.00217453	0.0280709	0.00698406	0.00532334	0.0180695	0.0453749	0.0505955	0	0	0	0	0	0
beta-lactam|blaCTX-M-64	0	0	0	0	0	0	0	0	0	0	0	0	0	0	0	0	0	0	0	0	0	0	0	0	0	0	0	0	0	0	0	0	0	0	0	0	0	0	0	0	0	0	0	0	0	0	0	0	0
beta-lactam|blaCTX-M-65	0.0424004	0	0	0	0	0	0	0.185567	0.177147	0.157193	0	0	0	0	0	0	0.0916314	0.261013	0.282242	0.246236	0.0799587	0	0.0743257	0.29276	0.32539	0.307876	0	0	0	0.255302	0.247694	0.229998	0	0	0	0.0500688	0.0263125	0	0.0127974	0.0267512	0.0424184	0.0899485	0.0452277	0	0	0	0.0259783	0.027683	0
beta-lactam|blaCTX-M-90	0	0	0	0	0	0	0	0	0	0	0	0	0	0	0	0	0	0	0	0	0	0	0	0	0	0	0	0.0533401	0	0	0	0	0	0	0	0	0	0	0	0	0	0	0	0	0	0	0	0	0
beta-lactam|blaDHA-1	0	0	0	0	0	0	0	0	0	0	0	0	0	0	0	0	0	0	0	0	0	0	0	0	0	0	0	0	0	0	0	0	0	0	0	0	0	0	0	0	0	0	0	0	0	0	0	0	0
beta-lactam|blaDHA-16	0	0	0	0	0	0	0	0	0	0	0	0	0	0	0	0	0	0	0	0	0	0	0	0	0	0	0	0	0	0	0	0	0	0	0	0	0	0	0	0	0	0	0	0	0	0	0	0	0
beta-lactam|blaEBR-1	0	0	0	0	0	0	0	0	0	0	0	0	0	0	0	0	0	0	0	0	0	0	0	0	0	0	0	0	0	0	0	0	0	0	0	0	0	0	0	0	0	0	0	0	0	0	0	0	0
beta-lactam|blaHERA-3	0	0	0	0	0	0	0	0	0	0	0	0	0	0	0	0	0	0	0	0	0	0	0	0	0	0	0	0	0	0	0	0	0	0	0	0	0	0	0	0	0	0	0	0	0	0	0	0	0
beta-lactam|blaIMP-19	0	0	0	0	0	0	0	0	0	0	0	0	0	0	0	0	0	0	0	0	0	0	0	0	0	0	0	0	0	0	0	0	0	0	0	0	0	0	0	0	0	0	0	0	0	0	0	0	0
beta-lactam|blaIND-2b	0	0	0	0	0	0	0	0	0	0	0	0	0	0	0	0	0	0	0	0	0	0	0	0	0	0	0	0	0	0	0	0	0	0	0	0	0	0	0	0	0	0	0	0	0	0	0	0	0
beta-lactam|blaL1	0	0	0	0	0	0	0	0	0	0	0	0	0	0	0	0	0	0	0	0	0	0	0	0	0	0	0	0	0	0	0	0	0	0	0	0	0	0	0	0	0	0	0	0	0	0	0	0	0
beta-lactam|blaLAP-2	0.0464445	0	0	0	0	0	0	0	0	0	0.0208043	0.0157723	0.0141937	0	0	0	0.00955041	0	0	0	0.03036	0.0298418	0.0319413	0	0	0	0	0	0	0.0094398	0.0126214	0.0130168	0.0425206	0.0492984	0.0548444	0.03397	0.0435592	0.0461807	0.00390613	0.0151771	0.106497	0.0255435	0.0133349	0.161702	0.149959	0.148692	0.0677822	0.0688826	0.0658116
beta-lactam|blaMIR-2	0	0	0	0	0	0	0	0	0	0	0	0	0	0	0	0	0	0	0	0	0	0	0	0	0	0	0	0	0	0	0	0	0	0	0	0	0	0	0	0	0	0	0	0	0	0	0	0	0
beta-lactam|blaMIR-5	0	0	0	0	0	0	0	0	0	0	0	0	0	0	0	0	0	0	0	0	0	0	0	0	0	0	0	0	0	0	0	0	0	0	0	0	0	0	0	0	0	0	0	0	0	0	0	0	0
beta-lactam|blaMOX-3	0	0	0	0	0	0	0	0	0	0	0	0	0	0	0	0	0	0	0	0	0	0	0	0	0	0	0	0	0	0	0	0	0	0	0	0	0	0	0	0	0	0	0	0	0	0	0	0	0
beta-lactam|blaMOX-4	0	0	0	0	0	0	0	0	0	0	0	0	0	0	0	0	0	0	0	0	0	0	0	0	0	0	0	0	0	0	0	0	0	0	0	0	0	0	0	0	0	0	0	0	0	0	0	0	0
beta-lactam|blaNDM-1	0	0	0	0	0	0	0	0	0	0	0	0	0	0	0	0	0	0	0	0	0	0	0	0	0	0	0	0	0	0	0	0	0	0	0	0	0	0	0	0	0	0	0	0	0	0	0	0	0
beta-lactam|blaNDM-5	0	0	0	0	0	0	0	0	0	0	0	0	0	0	0	0	0	0	0	0	0	0	0	0	0	0	0	0	0	0	0	0	0	0	0	0	0	0	0	0	0	0	0	0	0	0	0	0	0
beta-lactam|blaNDM-9	0	0	0	0	0	0	0	0	0	0	0	0	0	0	0	0	0	0	0	0	0	0	0	0	0	0	0	0	0	0	0	0	0	0	0	0	0	0	0	0	0	0	0	0	0	0	0	0	0
beta-lactam|blaOKP-B-18	0	0	0	0	0	0	0	0	0	0	0	0	0	0	0	0	0	0	0	0	0	0	0	0	0	0	0	0	0	0	0	0	0	0	0	0	0	0	0	0	0	0	0	0	0	0	0	0	0
beta-lactam|blaOKP-B-2	0	0	0.00694829	0	0.00224697	0	0	0	0	0	0	0	0	0	0.00337138	0.00832564	0	0	0	0	0	0	0	0	0	0	0	0	0	0	0	0	0	0	0	0	0	0	0	0	0	0	0	0	0	0	0	0	0
beta-lactam|blaOKP-B-7	0	0.0101849	0	0.0114723	0	0.00892193	0.00963883	0.0412035	0	0.031937	0.0110922	0.00914213	0.0133403	0.015777	0	0	0	0.0192038	0.0179903	0.0216035	0.0281679	0.0193859	0.0261695	0	0.00216326	0.0021665	0.00605145	0.00962057	0.00630173	0.00398194	0.00724909	0.007316	0	0	0	0	0	0	0	0	0	0	0	0.00397955	0.00431204	0.00381028	0.00562168	0.00683281	0.00536116
beta-lactam|blaOXA-1	0	0	0	0	0.00318709	0.0029261	0.00442957	0	0.00213176	0.0011163	0	0	0.00279513	0.00374269	0.00284759	0.00245704	0	0	0	0	0.00813796	0.0108928	0.00964688	0	0	0.00517467	0.00581521	0.00559111	0.00552201	0.00372311	0	0.00306225	0	0	0	0	0	0	0	0	0	0	0	0	0	0	0	0	0
beta-lactam|blaOXA-10	0.0306646	0.0170593	0.0205756	0.0121361	0.0116803	0.00497407	0.00961345	0.0948846	0.0861568	0.0728931	0.012416	0.0156294	0.0135873	0.00324123	0.0142675	0.00675588	0.0242921	0.216627	0.232702	0.212373	0.0332047	0.0303503	0.0349526	0.243974	0.264745	0.251272	0.0164247	0.0135653	0.0128381	0.14286	0.141961	0.121469	0.0623184	0.0296918	0.0462356	0.0426802	0.0175364	0.012035	0.0130522	0.00583177	0.016235	0.0230622	0.0628633	0.0420842	0.0377063	0.0468009	0.0124685	0.0145688	0.00870322
beta-lactam|blaOXA-184	0	0	0	0	0	0	0	0	0	0	0	0	0	0	0	0	0	0	0	0	0	0	0	0	0	0	0	0	0	0	0	0	0	0	0	0	0	0	0	0	0	0	0	0	0	0	0	0	0
beta-lactam|blaOXA-193	0	0	0	0	0	0	0	0	0	0	0	0	0	0	0	0	0	0	0	0	0	0	0	0	0	0	0	0	0	0	0	0	0	0	0	0	0	0	0	0	0	0	0	0	0	0	0	0	0
beta-lactam|blaOXA-21	0	0	0	0	0	0	0	0	0	0	0	0	0	0	0	0	0	0	0	0	0	0	0	0	0	0	0	0	0	0	0	0	0	0.0109692	0	0	0	0	0	0	0	0	0	0	0	0	0	0	0
beta-lactam|blaOXA-212	0	0	0	0	0	0	0	0	0	0	0	0	0	0	0	0	0	0	0	0	0	0	0	0	0	0	0	0	0	0	0.00157492	0	0	0	0	0	0	0	0	0	0	0	0	0	0	0	0	0	0
beta-lactam|blaOXA-229	0	0	0	0	0	0	0	0	0	0	0	0	0	0	0	0	0	0	0	0	0	0	0	0	0	0	0	0	0	0	0	0	0	0	0	0	0	0	0	0	0	0	0	0	0	0	0	0	0
beta-lactam|blaOXA-235	0	0	0	0	0	0	0	0	0	0	0	0	0	0	0	0	0	0	0	0	0	0	0	0	0	0	0	0	0	0	0	0	0	0	0	0	0	0	0	0	0	0	0	0	0	0	0	0	0
beta-lactam|blaOXA-257	0	0	0	0	0	0	0	0	0	0	0	0	0	0	0	0	0	0	0	0	0	0	0	0	0	0	0	0	0	0	0	0	0	0	0	0	0	0	0	0	0	0	0	0	0	0	0	0	0
beta-lactam|blaOXA-300	0	0	0	0	0	0	0	0	0	0	0	0	0	0	0	0	0	0	0	0	0	0	0	0	0	0	0	0	0	0	0	0	0	0	0	0	0	0	0	0	0	0	0	0	0	0	0	0	0
beta-lactam|blaOXA-320	0	0	0	0	0	0	0	0.00241963	0	0	0	0	0	0	0	0	0	0	0	0	0	0	0	0	0.00260113	0	0	0	0	0	0	0	0	0	0	0	0	0	0	0	0	0	0	0	0	0	0	0	0
beta-lactam|blaOXA-343	0	0	0	0	0	0	0	0	0	0	0	0	0	0	0	0	0	0	0	0	0	0	0	0	0	0	0	0	0	0	0	0	0	0	0	0	0	0	0	0	0	0	0	0	0	0	0	0	0
beta-lactam|blaOXA-347	0	0	0	0	0	0	0	0	0	0	0	0	0	0	0	0	0	0	0	0	0	0	0	0	0	0	0	0	0	0	0	0	0	0	0	0	0	0	0	0	0	0	0	0	0	0	0	0	0
beta-lactam|blaOXA-355	0	0	0	0	0	0	0	0	0	0	0	0	0	0	0	0	0	0	0	0	0	0	0	0	0	0	0	0	0	0	0	0	0	0	0	0	0	0	0	0	0	0	0	0	0	0	0	0	0
beta-lactam|blaOXA-395	0	0	0	0	0	0	0	0	0	0	0	0	0	0	0	0	0	0	0	0	0	0	0	0	0	0	0	0	0	0	0	0	0	0	0	0	0	0	0	0	0	0	0	0	0	0	0	0	0
beta-lactam|blaOXA-4	0	0	0	0	0	0	0	0	0	0	0	0	0	0	0	0	0	0	0	0	0	0	0	0	0	0	0	0	0	0	0	0	0	0	0	0	0	0	0	0	0	0	0	0	0	0	0	0	0
beta-lactam|blaOXA-418	0	0	0	0	0	0	0	0	0	0	0	0	0	0	0	0	0	0	0	0	0	0	0	0	0	0	0	0	0	0	0	0	0	0	0	0	0	0	0	0	0	0	0	0	0	0	0	0	0
beta-lactam|blaOXA-421	0	0	0	0	0	0	0	0	0	0	0	0	0	0	0	0	0	0	0	0	0	0	0	0	0	0	0	0	0	0	0	0	0	0	0	0	0	0	0	0	0	0	0	0	0	0	0	0	0
beta-lactam|blaOXA-453	0	0	0	0	0	0	0	0	0	0	0	0	0	0	0	0	0	0	0	0	0	0	0	0	0	0	0	0	0	0	0	0	0	0	0	0	0	0	0	0	0	0	0	0	0	0	0	0	0
beta-lactam|blaOXA-460	0	0	0	0	0	0	0	0	0	0	0	0	0	0	0	0	0	0	0	0	0	0	0	0	0	0	0	0	0	0	0	0	0	0	0	0	0	0	0	0	0	0	0	0	0	0	0	0	0
beta-lactam|blaOXA-465	0	0	0	0	0	0	0	0	0	0	0	0	0	0	0	0	0	0	0	0	0	0	0	0	0	0	0	0	0	0	0	0	0	0	0	0	0	0	0	0	0	0	0	0	0	0	0	0	0
beta-lactam|blaOXA-466	0	0	0	0	0	0	0	0	0	0	0	0	0	0	0	0	0	0	0	0	0	0	0	0	0	0	0	0	0	0	0	0	0	0	0	0	0	0	0	0	0	0	0	0	0	0	0	0	0
beta-lactam|blaOXA-489	0	0	0	0	0	0	0	0	0	0	0	0	0	0	0	0	0	0	0	0	0	0	0	0	0	0	0	0	0	0	0	0	0	0	0	0	0	0	0	0	0	0	0	0	0	0	0	0	0
beta-lactam|blaOXA-58	0	0	0	0	0	0	0	0	0	0	0	0	0	0	0	0	0	0	0	0	0	0	0	0	0	0	0	0	0	0	0	0	0	0	0	0	0	0	0	0	0	0	0	0	0	0	0	0	0
beta-lactam|blaOXA-61	0	0	0	0	0	0	0	0	0	0	0	0	0	0	0	0	0	0	0	0	0	0	0	0	0	0	0	0	0	0	0	0	0	0	0	0	0	0	0	0	0	0	0	0	0	0	0	0	0
beta-lactam|blaOXA-85	0	0	0	0	0	0	0	0	0	0	0	0	0	0	0	0	0	0	0	0	0	0	0	0	0	0	0	0	0	0	0	0	0	0	0	0	0	0	0	0	0	0	0	0	0	0	0	0	0
beta-lactam|blaOXY-2-8	0	0	0	0	0	0	0	0	0	0	0	0	0	0	0	0	0	0	0	0	0	0	0	0	0	0	0	0	0	0	0	0	0	0	0	0	0	0	0	0	0	0	0	0	0	0	0	0	0
beta-lactam|blaPAO	0	0	0	0	0	0	0	0	0	0	0	0	0	0	0	0	0	0	0	0	0	0	0	0	0	0	0	0	0	0	0	0	0	0	0	0	0	0	0	0	0	0	0	0	0	0	0	0	0
beta-lactam|blaPER-1	0	0	0	0	0	0	0	0	0	0	0	0	0	0	0	0	0	0	0	0	0	0	0	0	0	0	0	0	0	0	0	0	0	0	0	0	0	0	0	0	0	0	0	0	0	0	0	0	0
beta-lactam|blaROB-1	0	0	0	0	0	0	0	0	0	0	0	0	0	0	0	0	0	0	0	0	0	0	0	0	0	0	0	0	0	0	0	0	0	0	0	0	0	0	0	0	0	0	0	0	0	0	0	0	0
beta-lactam|blaSFO-1	0	0	0	0	0	0	0	0	0	0	0	0	0	0	0	0	0	0	0	0	0	0	0	0	0	0	0	0	0	0	0	0	0	0	0	0	0	0	0	0	0	0	0	0	0	0	0	0	0
beta-lactam|blaSHV-1	0	0	0	0	0	0	0	0	0	0	0	0	0	0	0	0	0	0	0	0	0	0	0	0	0	0	0	0	0	0	0	0	0	0	0	0	0	0	0	0	0	0	0	0	0	0	0	0	0
beta-lactam|blaSHV-103	0	0	0	0	0	0	0	0	0	0	0	0	0	0	0	0	0	0	0	0	0	0	0	0	0	0	0	0	0	0	0	0	0	0	0	0	0	0	0	0	0	0	0	0	0	0	0	0	0
beta-lactam|blaSHV-11	0	0	0	0	0	0	0	0	0	0	0	0	0	0	0	0	0	0	0	0	0	0	0	0	0	0	0	0	0	0	0	0	0	0	0	0.0222727	0	0	0	0	0	0	0	0	0	0	0	0	0
beta-lactam|blaSHV-12	0	0	0	0	0	0	0	0	0	0	0	0	0	0	0	0	0	0	0	0	0	0	0	0	0	0	0	0	0	0	0	0	0	0	0	0	0	0	0	0	0	0	0	0	0	0	0	0	0
beta-lactam|blaSHV-144	0.0261463	0	0	0	0	0	0	0	0	0	0	0	0	0	0	0	0	0	0	0	0	0	0	0	0	0	0	0	0	0	0	0	0	0	0	0	0	0	0	0	0	0	0	0	0	0	0	0	0
beta-lactam|blaSHV-155	0	0	0	0	0	0	0	0	0	0	0	0	0	0	0	0	0	0	0	0	0	0	0	0	0	0	0	0	0	0	0	0	0	0	0	0	0.0192113	0	0.00221013	0	0.00335744	0	0.0104039	0	0	0	0	0	0
beta-lactam|blaSHV-187	0	0	0	0	0	0	0	0	0	0	0	0	0	0	0	0	0	0	0	0	0	0	0	0	0	0	0	0	0	0	0	0	0	0	0	0	0	0	0	0	0	0	0	0	0	0	0	0	0
beta-lactam|blaSHV-199	0	0	0	0	0	0	0	0	0	0	0	0	0	0	0	0	0	0	0	0	0	0	0	0	0	0	0	0	0	0	0	0	0	0	0	0	0	0	0	0	0	0	0	0	0	0	0	0	0
beta-lactam|blaSHV-2	0	0	0	0	0	0	0	0	0	0	0	0	0	0	0	0	0	0	0	0	0	0	0	0	0	0	0	0	0	0	0	0	0	0	0	0	0	0	0	0.0606105	0	0	0	0	0	0	0	0	0
beta-lactam|blaSHV-27	0	0	0	0	0	0	0	0	0	0	0	0	0	0	0	0	0.0095331	0	0	0	0	0	0	0	0	0	0	0	0	0	0	0	0.0257409	0.0484424	0.0513159	0	0	0.0744845	0	0	0	0.0302986	0	0	0	0	0	0	0
beta-lactam|blaSHV-45	0	0	0	0	0	0	0	0	0	0	0	0	0	0	0	0	0	0	0	0	0	0	0	0	0	0	0	0	0	0	0	0	0	0	0	0	0	0	0	0	0	0	0	0	0	0	0	0	0
beta-lactam|blaTEM-116	0	0	0	0	0	0	0	0	0	0	0	0	0	0	0	0	0	0	0	0	0	0	0	0	0	0	0	0	0	0	0	0	0	0	0	0	0	0	0	0	0	0	0	0	0	0	0	0	0
beta-lactam|blaTEM-150	0	0	0	0	0	0	0	0	0	0	0	0	0	0	0	0	0	0	0	0	0	0	0	0	0	0	0	0	0	0	0	0	0	0	0	0	0	0	0	0	0	0	0	0	0	0	0	0	0
beta-lactam|blaTEM-171	0	0	0	0	0	0	0	0	0	0	0	0	0	0	0	0	0	0	0	0	0	0	0	0	0	0	0	0	0	0	0	0	0	0	0	0	0	0	0	0	0	0	0	0	0	0	0	0	0
beta-lactam|blaTEM-181	0	0	0	0	0	0	0	0	0	0	0	0	0	0	0	0	0	0	0	0	0	0	0	0	0	0	0	0	0	0	0	0	0	0	0	0	0	0	0	0	0	0	0	0	0	0	0	0	0
beta-lactam|blaTEM-1A	0	0	0	0	0	0	0	0	0	0	0	0	0	0	0	0	0	0	0	0	0	0	0	0	0	0	0	0	0	0	0	0	0	0	0	0	0	0	0	0	0	0	0	0	0	0	0	0	0
beta-lactam|blaTEM-1B	0.239967	0.0624412	0.0551716	0.0507781	0.0741214	0.0463199	0.0658812	0.0302657	0.0269881	0.0279719	0.613649	0.670533	0.712536	0.0521366	0.0824151	0.093319	0.22091	0.346659	0.361736	0.324287	0.196098	0.185217	0.198705	0.188528	0.211012	0.195371	0	0.054755	0.0486164	0	0.2859	0.271836	0.237138	0.263835	0.254191	0	0.263137	0.279769	0.125412	0.168879	0.216073	0.245826	0	0.193543	0.202648	0.195703	0.13509	0.142948	0.136521
beta-lactam|blaTEM-1C	0	0	0	0	0	0	0	0	0	0	0	0	0	0	0	0	0	0	0	0	0	0	0	0	0	0	0	0	0	0	0	0	0	0	0	0	0	0	0	0	0	0	0	0	0	0	0	0	0
beta-lactam|blaTEM-209	0	0	0	0	0	0	0	0	0	0	0	0	0	0	0	0	0	0	0	0	0	0	0	0	0	0	0	0	0	0	0	0	0	0	0	0	0	0	0	0	0	0	0	0	0	0	0	0	0
beta-lactam|blaTEM-214	0	0	0	0	0	0	0	0	0	0	0	0	0	0	0	0	0	0	0	0	0	0	0	0	0	0	0	0	0	0	0	0	0	0	0	0	0	0	0	0	0	0	0	0	0	0	0	0	0
beta-lactam|blaTEM-216	0	0	0	0	0	0	0	0	0	0	0	0	0	0	0	0	0	0	0	0	0	0	0	0	0	0	0	0	0	0	0	0	0	0	0	0	0	0	0	0	0	0	0	0	0	0	0	0	0
beta-lactam|blaTEM-220	0	0	0	0	0	0	0	0	0	0	0	0	0	0	0	0	0	0	0	0	0	0	0	0	0	0	0	0	0	0	0	0	0	0	0	0	0	0	0	0	0	0	0	0	0	0	0	0	0
beta-lactam|blaTEM-234	0	0	0	0	0	0	0	0	0	0	0	0	0	0	0	0	0	0	0	0	0	0	0	0	0	0	0	0	0	0	0	0	0	0	0	0	0	0	0	0	0	0	0	0	0	0	0	0	0
beta-lactam|blaVEB-4	0	0	0	0	0	0	0	0	0	0	0	0	0	0	0	0	0	0	0	0	0	0	0	0	0	0	0	0	0	0	0	0	0	0	0	0	0	0	0	0	0	0	0	0	0	0	0	0	0
beta-lactam|blaVIM-4	0	0	0	0	0	0	0	0	0	0	0	0	0	0	0	0	0	0	0	0	0	0	0	0	0	0	0	0	0	0	0	0	0	0	0	0	0	0	0	0	0	0	0	0	0	0	0	0	0
beta-lactam|blaZ	0	0	0	0	0	0	0	0	0	0	0	0	0	0	0	0	0	0	0	0	0	0	0	0	0	0	0	0	0	0	0	0	0	0	0	0	0	0	0	0	0	0	0	0	0	0	0	0	0
beta-lactam|cepA	0	0.252712	0.240762	0.235696	0.143646	0.104999	0.167747	0.107329	0.105196	0.0552638	0.111518	0.097869	0.113643	0.141468	0.134691	0.18258	0	0.104562	0.0786047	0.0871208	0.165633	0.171006	0.154958	0.0949434	0.0837471	0.0973176	0.173073	0.173508	0.184428	0.114904	0.107056	0.100388	0	0	0	0	0	0	0	0	0	0	0	0.0299613	0.0218165	0.0256526	0.0353896	0.0361838	0.0353075
beta-lactam|cepA-29	0	0	0	0	0	0	0	0	0	0	0	0	0	0	0	0	0	0	0	0	0	0	0	0	0	0	0	0	0	0	0	0	0	0	0	0	0	0	0	0	0	0	0	0	0	0	0	0	0
beta-lactam|cepA-44	0	0	0	0	0	0	0	0	0	0	0	0	0	0	0	0	0	0	0	0	0	0	0	0	0	0	0	0	0	0	0	0	0	0	0	0	0	0	0	0	0	0	0	0	0	0	0	0	0
beta-lactam|cepA-49	0	0	0	0	0	0	0	0	0	0	0	0	0	0	0	0	0.00156563	0	0	0	0	0	0	0	0	0	0	0	0	0	0	0	0.00315506	0.00277498	0.00177387	0.00419558	0.00330962	0.00343804	0.0236052	0.0137299	0.00974596	0	0	0	0	0	0	0	0
beta-lactam|cfiA13	0	0	0	0	0	0	0	0	0	0	0	0	0	0	0	0	0	0	0	0	0	0	0	0	0	0	0	0	0	0	0	0	0	0	0	0	0	0	0	0	0	0	0	0	0	0	0	0	0
beta-lactam|cfiA14	0	0	0	0	0	0	0	0	0	0	0	0	0	0	0	0	0	0	0	0	0	0	0	0	0	0	0	0	0	0	0	0	0	0	0	0	0	0	0	0	0	0	0	0	0	0	0	0	0
beta-lactam|cfiA2	0	0	0	0	0	0	0	0	0	0	0	0	0	0	0	0	0	0	0	0	0	0	0	0	0	0	0	0	0	0	0	0	0	0	0	0	0	0	0	0	0	0	0	0	0	0	0	0	0
beta-lactam|cfiA3	0	0	0	0	0	0	0	0	0	0	0	0	0	0	0	0	0	0	0	0	0	0	0	0	0	0	0	0	0	0	0	0	0	0	0	0	0	0	0	0	0	0	0	0	0	0	0	0	0
beta-lactam|cfxA	0	0	0	0	0	0	0	0	0	0	0	0	0	0	0	0	0	0	0	0	0	0	0	0	0	0	0	0	0	0	0	0	0	0	0	0	0	0	0	0	0	0	0	0	0	0	0	0	0
beta-lactam|cfxA3	0	0.218554	0.223839	0.219954	0.13103	0.106004	0.165117	0.0934558	0.105701	0.0525136	0.11234	0.0897493	0.107421	0.132772	0.119306	0.162677	0	0.100704	0.0802922	0.0865404	0.136048	0.153111	0.144132	0.0882364	0.0641994	0.0826356	0.177608	0.163463	0.18231	0.105676	0.113389	0.0911	0	0	0	0	0	0	0	0	0	0	0	0.0229709	0.0231448	0.0217348	0.0319279	0.0345871	0.0384104
beta-lactam|cfxA5	0	0	0	0	0	0	0	0	0	0	0	0	0	0	0	0	0	0	0	0	0	0	0	0	0	0	0	0	0	0	0	0	0	0	0	0	0	0	0	0	0	0	0	0	0	0	0	0	0
beta-lactam|cfxA6	0	0	0	0	0	0	0	0	0	0	0	0	0	0	0	0	0	0	0	0	0	0	0	0	0	0	0	0	0	0	0	0	0	0	0	0	0	0	0	0	0	0	0	0	0	0	0	0	0
beta-lactam|cphA2	0	0	0	0	0	0	0	0	0	0	0	0	0	0	0	0	0	0	0	0	0	0	0	0	0	0	0	0	0	0	0	0	0	0	0	0	0	0	0	0	0	0	0	0	0	0	0	0	0
beta-lactam|hugA	0	0	0	0	0	0	0	0	0	0	0	0	0	0	0	0	0	0	0	0	0	0	0	0	0	0	0	0	0	0	0	0	0	0	0	0	0	0	0	0	0	0	0	0	0	0	0	0	0
beta-lactam|mecA	0	0	0	0	0	0	0	0	0	0	0	0	0	0	0	0	0	0	0	0	0	0	0	0	0	0	0	0	0	0	0	0	0	0	0	0	0	0	0	0	0	0	0	0	0	0	0	0	0
beta-lactam|mecA1	0	0	0	0	0	0	0	0	0	0	0	0	0	0	0	0	0	0	0	0	0	0	0	0	0	0	0	0	0	0	0	0	0	0	0	0	0	0	0	0	0	0	0	0	0	0	0	0	0
colistin|mcr-1.1	0.0119212	0	0	0	0	0	0	0	0	0	0.00383634	0	0	0	0	0	0	0	0	0	0	0	0	0	0	0	0	0	0	0.00584174	0.0048159	0.00508129	0.0117113	0.00586327	0.00737701	0.0219924	0.00747878	0	0.0147299	0.0140812	0.0276969	0.00515989	0.0250837	0	0	0	0	0	0
colistin|mcr-1.12	0	0	0	0	0	0	0	0	0	0	0	0	0	0	0	0	0	0	0	0	0	0	0	0	0	0	0	0	0	0	0	0	0	0	0	0	0	0	0	0	0	0	0	0	0	0	0	0	0
colistin|mcr-1.14	0	0	0	0	0	0	0	0	0	0	0	0.00377324	0	0	0	0	0	0	0	0	0	0	0	0	0	0	0	0	0	0	0	0	0	0	0	0	0	0.00346943	0	0	0	0	0	0	0	0	0	0	0
colistin|mcr-1.5	0	0	0	0	0	0	0	0	0	0	0	0	0	0	0	0	0	0	0	0	0	0	0	0	0	0	0	0	0	0	0	0	0	0	0	0	0	0	0	0	0	0	0	0	0	0	0	0	0
fosfomycin|fos	0	0	0	0	0	0	0	0	0	0	0	0	0	0	0	0	0	0	0	0	0	0	0	0	0	0	0	0	0	0	0	0	0	0	0	0	0	0	0	0	0	0	0	0	0	0	0	0	0
fosfomycin|fosA	0	0.0142929	0.00710719	0.0221201	0.00249454	0.0106172	0	0.0517988	0.0550845	0.0484341	0.0111591	0.0152739	0.0167147	0.0215234	0.00492267	0.0100069	0.0109195	0.025909	0.0233137	0.0356841	0.0273708	0.025195	0.0294257	0.00373386	0.00238195	0.003731	0.00895951	0.00889723	0.00643918	0.022106	0.0266068	0.02614	0.0379892	0.0446379	0	0	0.0241161	0.0603614	0	0	0	0	0	0.00455569	0.005169	0.00524749	0.0108547	0.00695757	0.00781831
fosfomycin|fosA2	0	0	0	0	0	0	0	0	0	0	0	0	0	0	0	0	0	0	0	0	0	0	0	0	0	0	0	0	0	0	0	0	0	0	0	0	0	0	0	0	0	0	0	0	0	0	0	0	0
fosfomycin|fosA3	0.00743784	0	0	0	0	0	0.00377001	0.0020351	0.003729	0.00207439	0.00156666	0	0	0.00218517	0.0015301	0.00415716	0.00390937	0.002557	0.00191721	0.00422079	0.00895189	0.0111418	0.00364716	0.00461484	0.00606645	0.00319555	0.006153	0.00480288	0.00543936	0.00162423	0.00229268	0.00372376	0.0110056	0.00296874	0.00529289	0.0112944	0.0117914	0.0102932	0.00201138	0.01514	0.0271437	0.00675173	0.0105511	0.0375183	0.0453561	0.0368741	0	0	0
fosfomycin|fosA4	0	0	0	0	0	0	0	0	0	0	0	0	0	0	0	0	0	0	0	0	0	0	0	0	0	0	0	0	0	0	0	0	0	0	0	0	0	0	0	0	0	0	0	0	0	0	0	0	0
fosfomycin|fosA5	0	0	0	0	0	0	0.00861381	0	0	0	0	0	0	0	0	0	0	0	0	0	0	0	0	0	0	0	0	0	0	0	0	0	0	0	0	0	0	0	0	0	0	0	0	0	0	0	0	0	0
fosfomycin|fosA6	0	0	0	0	0	0	0	0	0	0	0	0	0	0	0	0	0	0	0	0	0	0	0	0	0	0	0	0	0	0	0	0	0	0	0.0435698	0.0297106	0	0	0.00187762	0.0261894	0.00414202	0.0246303	0.00983214	0	0	0	0	0	0
fosfomycin|fosA7	0	0	0	0	0	0	0	0	0	0	0	0	0	0	0	0	0	0	0	0	0	0	0	0	0	0	0	0	0	0	0	0	0	0	0	0	0	0	0	0	0	0	0	0	0	0	0	0	0
fosfomycin|fosB	0	0	0	0	0	0	0	0	0	0	0	0	0	0	0	0	0	0	0	0	0	0	0	0	0	0	0	0	0	0	0	0	0	0	0	0	0	0	0	0	0	0	0	0	0	0	0	0	0
fosfomycin|fosB3	0	0	0	0	0	0	0	0	0	0	0	0	0	0	0	0	0	0	0	0	0	0	0	0	0	0	0	0	0	0	0	0	0	0	0	0	0	0	0	0	0	0	0	0	0	0	0	0	0
fosfomycin|fosC2	0	0	0	0	0	0	0	0	0	0	0	0	0	0	0	0	0	0	0	0	0	0	0	0	0	0	0	0	0	0	0	0	0	0	0	0	0	0	0	0	0	0	0	0	0	0	0	0	0
fosfomycin|fosD	0	0	0	0	0	0	0	0	0	0	0	0	0	0	0	0	0	0	0	0	0	0	0	0	0	0	0	0	0	0	0	0	0	0	0	0	0	0	0	0	0	0	0	0	0	0	0	0	0
fosfomycin|fosE	0	0	0	0	0	0	0	0	0	0	0	0	0	0	0	0	0	0	0	0	0	0	0	0	0	0	0	0	0	0	0	0	0	0	0	0	0	0	0	0	0	0	0	0	0	0	0	0	0
fosfomycin|fosK	0	0	0	0	0	0	0	0	0	0	0	0	0	0	0	0	0	0	0	0	0	0	0	0	0	0	0	0	0	0	0	0	0	0	0	0	0	0	0	0	0	0	0	0	0	0	0	0	0
glycopeptide|VanC2	0	0	0	0	0	0	0	0	0	0	0	0	0	0	0	0	0	0	0	0	0	0	0	0	0	0	0	0	0	0	0	0	0	0	0	0	0	0	0	0	0	0	0	0	0	0	0	0	0
macrolide|cmr	0	0	0	0	0	0	0	0	0	0	0	0	0	0	0	0	0	0	0	0	0	0	0	0	0	0	0	0	0	0	0	0	0	0	0	0	0	0	0	0	0	0	0	0	0	0	0	0	0
macrolide|ere(A)	0	0	0	0	0	0.00258033	0.00134858	0.0030753	0.00368047	0.00249927	0	0.00247463	0	0.00389183	0	0.00337152	0.00176721	0	0	0	0.0084112	0.0080565	0.00670027	0.00552851	0.00354646	0.00490895	0.00606932	0.00534199	0.0055847	0	0.00279215	0	0.0014279	0.00266893	0.00226038	0.0113621	0.00206475	0.0223307	0.00269035	0	0.00196283	0	0	0	0	0	0	0	0
macrolide|ere(B)	0	0	0	0	0	0	0	0	0	0	0	0	0	0	0	0	0	0	0	0	0	0	0	0	0	0	0	0	0	0	0	0	0	0	0	0	0	0	0	0	0	0	0	0	0	0	0	0	0
macrolide|ere(D)	0	0	0	0	0	0	0	0	0	0	0	0	0	0	0	0	0	0	0	0	0	0	0	0	0	0	0	0	0	0	0	0	0	0	0	0	0	0	0	0	0	0	0	0	0	0	0	0	0
macrolide|erm(35)	0	0	0	0	0	0	0	0	0	0	0	0	0	0	0	0	0	0	0	0	0	0	0	0	0	0	0	0	0	0	0	0	0	0	0	0	0	0	0	0	0	0	0	0	0	0	0	0	0
macrolide|erm(36)	0	0	0	0	0	0	0	0	0	0	0	0	0	0	0	0	0	0	0	0	0	0	0	0	0	0	0	0	0	0	0	0	0	0	0	0	0	0	0	0	0	0	0	0	0	0	0	0	0
macrolide|erm(42)	0	0	0	0	0	0	0	0	0	0	0	0	0	0	0	0	0	0	0	0	0	0	0	0	0	0	0	0	0	0	0	0	0	0	0	0	0	0	0	0	0	0	0	0	0	0	0	0	0
macrolide|erm(43)	0	0	0	0	0	0	0	0	0	0	0	0	0	0	0	0	0	0	0	0	0	0	0	0	0	0	0	0	0	0	0	0	0	0	0	0	0	0	0	0	0	0	0	0	0	0	0	0	0
macrolide|erm(45)	0	0	0	0	0	0	0	0	0	0	0	0	0	0	0	0	0	0	0	0	0	0	0	0	0	0	0	0	0	0	0	0	0	0	0	0	0	0	0	0	0	0	0	0	0	0	0	0	0
macrolide|erm(47)	0	0	0.00291145	0.00471135	0	0	0.00217145	0.00389569	0.00434703	0	0.00410575	0.0041806	0.00246329	0	0.00192334	0	0	0	0	0	0	0.0012205	0	0	0	0	0	0	0.00144959	0	0	0	0	0	0	0	0	0	0	0	0	0	0	0	0	0	0.00316763	0.00358619	0.0035719
macrolide|erm(A)	0	0	0	0	0.00113843	0.00212555	0.00256266	0.00455214	0.00388665	0.00223569	0	0	0	0.00613211	0	0	0	0	0	0	0	0	0	0	0	0	0	0	0	0	0	0	0	0	0	0	0	0	0	0	0	0	0	0	0	0.00293197	0	0	0
macrolide|erm(B)	0.0137227	0.030357	0	0	0.0604213	0.0447926	0	0.0318084	0	0.047438	0.0778644	0	0.0487067	0	0	0.0352135	0.00942345	0	0	0.027856	0.0669425	0.0703779	0.0709467	0.106206	0.0911716	0	0.123023	0.115303	0.0816963	0.0415595	0.0416948	0	0.040293	0.0197649	0.0218346	0.0357861	0.0222931	0	0.0628021	0.0716853	0	0.007757	0.00734595	0	0.122173	0.13894	0.0790819	0.0779027	0.0819041
macrolide|erm(C)	0	0	0.00323305	0	0	0	0	0	0	0	0	0	0	0	0	0	0	0	0	0	0	0	0	0	0	0	0	0	0	0	0	0	0.00470836	0.00247213	0	0.00296979	0	0	0.00495317	0	0	0	0	0	0	0	0	0	0
macrolide|erm(F)	0	0.233783	0.229653	0.231639	0.132319	0.0933125	0.159074	0.0857761	0.0957961	0.0556425	0.112906	0.090369	0.113957	0.126017	0.125828	0.163111	0.00163357	0.098742	0.0841702	0.0894509	0.138567	0.162213	0.143285	0.0909867	0.0817861	0.0901481	0.165283	0.162223	0.18193	0.100278	0.0957998	0.0900333	0.00665385	0.00363364	0.00403467	0.00978525	0.0059318	0.00872587	0.0496673	0.0300103	0.0192296	0	0	0.027079	0.0236954	0.0186544	0.0336841	0.0311788	0.0351306
macrolide|erm(G)	0	0.091326	0.090014	0.104097	0.0865216	0.0877519	0.080486	0.026871	0.0417398	0.0370274	0.0575075	0.0561923	0.060336	0.107201	0.0888577	0.0717	0	0.0482045	0.0370452	0.0503499	0.0601758	0.0525389	0.0526603	0.0443654	0.0403366	0.0475271	0.0525752	0.0627857	0.0640117	0.046374	0.0451995	0.0494969	0.00659507	0	0	0.00685365	0	0.0126951	0.0172604	0.0214647	0.00904381	0	0	0.0285594	0.0298844	0.0258168	0.0489728	0.0606479	0.0712442
macrolide|erm(Q)	0	0	0	0	0	0	0	0	0	0	0	0	0	0	0	0	0	0	0	0	0	0	0	0	0	0	0	0	0	0	0	0	0	0	0	0	0	0	0	0	0	0	0	0	0	0	0	0	0
macrolide|erm(T)	0	0	0	0	0	0	0	0.0524428	0.0297711	0.0341075	0	0.00343776	0	0	0	0	0	0	0	0	0	0	0	0	0	0	0	0.00692155	0	0.0156246	0.0115828	0.0153157	0	0	0	0	0	0	0	0	0	0	0	0.066842	0.0707878	0.0894316	0.00616732	0.00638616	0.00546198
macrolide|erm(X)	0	0	0	0	0	0	0	0	0	0	0	0	0	0	0	0	0	0	0	0	0	0	0	0	0	0	0	0	0	0	0	0	0	0	0	0	0	0	0	0	0	0	0	0	0	0	0	0	0
macrolide|erm(Y)	0	0	0	0	0	0	0	0	0	0	0	0	0	0	0	0	0	0	0	0	0	0	0	0	0	0	0	0	0	0	0	0	0	0	0	0	0	0	0	0	0	0	0	0	0	0	0	0	0
macrolide|lnu(A)	0	0	0	0	0	0.00552343	0.00542351	0	0	0	0	0	0	0.00635947	0	0	0	0	0	0	0	0	0	0	0	0	0	0	0	0	0	0	0.00885135	0.00574917	0.00499583	0.0073325	0.00451327	0.00489718	0.00661356	0	0.00196305	0	0.00176935	0	0	0	0	0	0
macrolide|lnu(B)	0	0	0	0	0.0151835	0	0	0.00689101	0.0040442	0.00474201	0.0532599	0.0361012	0.0275431	0	0.0190476	0.00509004	0	0	0	0	0.00781068	0.00828191	0.0121136	0	0	0	0.0178076	0.0174212	0.0186312	0	0	0	0	0	0	0	0	0	0	0	0	0	0	0.00312218	0.00681172	0.00626352	0.0124332	0.011951	0.0119315
macrolide|lnu(C)	0.00711528	0.0198084	0.0181507	0.0218188	0.030312	0.0162493	0.0209047	0.0082815	0.0113384	0.013004	0.0184947	0.0209739	0.0282961	0.0151888	0.020992	0.0309899	0.00488289	0.0111029	0.01189	0.0146692	0.0236928	0.032377	0.0336468	0.0410057	0.0366917	0.0489267	0.0434723	0.0470889	0.0452428	0.0251955	0.0233362	0.0247696	0.0203465	0.00740848	0.00765551	0.0221095	0.0128757	0.0312725	0.0489472	0	0.0247172	0.00496643	0.00718619	0.0301234	0.0280299	0.0245393	0.0478725	0.0535402	0.0605762
macrolide|lnu(D)	0	0	0	0	0	0	0	0	0	0	0	0	0	0	0	0	0	0	0	0	0	0	0	0	0	0	0	0	0	0	0	0	0	0	0	0	0	0	0	0	0	0	0	0	0	0	0	0	0
macrolide|lnu(E)	0	0	0	0	0	0	0	0	0	0	0	0	0	0	0	0	0	0	0	0	0	0	0	0	0	0	0	0	0	0	0	0	0	0	0	0	0	0	0	0	0	0	0	0	0	0	0	0	0
macrolide|lnu(F)	0.0442032	0	0	0	0	0	0	0	0	0	0	0	0	0	0	0	0.0583818	0	0	0	0	0	0	0	0	0	0	0	0	0.00412484	0	0	0.0780844	0.0401327	0.0640176	0.0332287	0.0191814	0.0162865	0	0	0.011111	0.0592394	0.0364082	0	0	0	0	0	0
macrolide|lnu(G)	0	0	0	0	0	0.00466903	0.00105379	0.00269459	0	0.00280553	0	0	0	0.00471325	0	0	0	0	0	0	0	0	0	0.00530363	0.00481993	0.0062813	0	0	0	0	0	0	0	0	0	0	0	0	0	0	0	0	0	0	0	0	0	0	0
macrolide|lnu(P)	0	0	0	0	0	0	0	0	0	0	0	0	0	0	0	0	0	0	0	0	0	0	0	0	0	0	0	0	0	0	0	0	0	0	0	0	0	0	0	0	0	0	0	0	0	0	0	0	0
macrolide|lsa(A)	0	0	0	0	0.00990452	0.0450715	0.0261377	0.00581013	0.00537372	0.0129724	0	0.00748154	0.00603194	0.045628	0.0176671	0.00756226	0	0	0	0	0	0	0	0	0	0	0	0.00406771	0	0	0	0	0	0	0	0	0	0	0	0	0	0	0	0	0	0	0	0	0.00274065
macrolide|lsa(B)	0	0	0	0	0	0	0	0	0	0	0	0	0	0	0	0	0	0	0	0	0	0	0	0	0	0	0	0	0	0	0	0	0	0	0	0	0	0	0	0	0	0	0	0	0	0	0	0	0
macrolide|lsa(E)	0	0	0	0	0.0161993	0	0	0.00453697	0.00495548	0.00452967	0.0592575	0.0398196	0.028272	0	0.021064	0.00617433	0	0	0	0	0.00914288	0.0123607	0.011107	0	0	0	0.0229469	0.0185115	0.0173183	0	0	0	0	0	0	0	0	0	0	0	0	0	0	0	0	0.00695649	0.0115535	0.00878978	0.0113277
macrolide|mdf(A)	0.319282	0.132457	0.137589	0.104509	0.201522	0.17352	0.148305	0	0.227556	0	0.278596	0	0.281499	0.137327	0.203216	0	0.0469496	0	0.431608	0.402117	0.16232	0	0.205215	0.229388	0.264635	0.248927	0.143884	0.144551	0.13481	0.0157282	0	0	0.109706	0	0	0.31464	0.114932	0.0677571	0.211473	0.176837	0.354482	0.0856361	0.121882	0.363379	0	0	0	0.325003	0.315259
macrolide|mdt(A)	0	0	0	0	0	0	0	0	0	0	0.00617599	0.00273	0	0.00440103	0	0	0	0	0	0	0	0	0	0	0	0	0	0	0	0	0	0	0	0	0	0	0	0	0	0	0	0	0	0	0	0	0	0	0
macrolide|mef(A)	0	0.00444968	0.00288851	0.00961838	0.00502008	0.0106752	0.00967304	0	0	0	0	0	0.00284038	0.0145178	0	0	0	0	0	0	0	0	0	0	0	0	0	0	0	0	0	0	0	0	0	0	0	0	0	0	0	0	0	0	0	0	0	0	0
macrolide|mef(B)	0	0	0	0	0	0	0	0	0	0	0.00598524	0.00531841	0	0	0	0	0	0	0	0	0	0	0	0	0	0	0	0	0	0	0	0	0	0	0	0	0	0	0	0	0	0	0	0	0	0	0	0	0
macrolide|mef(C)	0	0	0	0	0	0	0	0	0	0	0	0	0	0	0	0	0	0	0	0	0	0	0	0	0	0	0	0	0	0	0	0	0	0	0	0	0	0	0	0	0	0	0	0	0	0	0	0	0
macrolide|mph(A)	0.0996281	0	0	0	0	0	0	0	0	0	0	0	0	0	0	0	0.172588	0.00212594	0.00238705	0	0	0	0	0	0.00149682	0	0	0	0	0.0204391	0.0178332	0.0119878	0.0654248	0.109584	0.0911761	0.0575138	0.0478763	0.0742974	0.0651473	0.0362341	0.0379683	0.197286	0.0756473	0.0399287	0.0541281	0.0437352	0	0	0
macrolide|mph(B)	0	0	0	0	0	0	0	0	0	0	0	0	0	0	0	0	0	0	0	0	0	0	0	0	0	0	0	0	0	0	0	0	0	0	0	0	0	0	0	0	0	0	0	0	0	0	0	0	0
macrolide|mph(C)	0	0	0	0	0	0	0	0	0	0	0	0	0	0	0	0	0	0	0	0	0	0	0	0	0	0	0	0	0	0	0	0	0	0	0	0	0	0	0	0	0	0	0	0	0	0	0	0	0
macrolide|mph(E)	0	0	0	0	0	0	0.00220332	0	0	0	0	0	0	0.00287151	0	0	0	0	0	0	0	0	0	0	0	0	0	0	0	0	0	0	0	0	0	0	0	0	0	0	0	0	0	0	0	0	0	0	0
macrolide|mph(F)	0	0	0	0	0	0	0	0	0	0	0	0	0	0	0	0	0	0	0	0	0	0	0	0	0	0	0	0	0	0	0	0	0	0	0	0	0	0	0	0	0	0	0	0	0	0	0	0	0
macrolide|mph(G)	0	0	0	0	0	0	0	0	0	0	0	0	0	0	0	0	0	0	0	0	0	0	0	0	0	0	0	0	0	0	0	0	0	0	0	0	0	0	0	0	0	0	0	0	0	0	0	0	0
macrolide|mph(N)	0	0	0	0	0	0	0	0	0	0	0	0	0	0	0	0	0	0	0	0	0	0	0	0	0	0	0	0	0	0	0	0	0	0	0	0	0	0	0	0	0	0	0	0	0	0	0	0	0
macrolide|msr(A)	0	0	0	0	0	0	0	0	0	0	0	0	0	0	0	0	0	0	0	0	0	0	0	0	0	0	0	0	0	0	0	0	0	0	0	0	0	0	0	0	0	0	0	0	0	0	0	0	0
macrolide|msr(C)	0	0	0.0040271	0	0.0101287	0.0201831	0.0130351	0.102293	0.0964965	0.172927	0.00543718	0.00710542	0.00716536	0.0200324	0.00747049	0.00418398	0	0	0	0	0.00212384	0	0	0.00801898	0.00633027	0.00755921	0	0	0	0	0	0	0	0	0	0	0	0	0	0	0	0	0	0	0.00398031	0.00306546	0.00259361	0	0
macrolide|msr(D)	0	0	0	0	0	0	0	0	0	0	0	0	0	0	0	0	0	0	0	0	0	0	0	0	0	0	0	0	0	0	0	0	0	0	0	0	0	0	0.00202319	0	0	0	0	0	0	0	0	0	0
macrolide|msr(E)	0	0	0	0	0	0	0	0	0	0	0	0	0	0	0	0	0	0	0	0	0	0	0	0	0	0	0	0	0	0	0	0	0	0	0	0	0	0	0	0	0	0	0	0	0	0	0	0	0
macrolide|vat(B)	0	0	0	0	0	0	0	0	0	0	0	0	0	0	0	0	0	0	0	0	0	0	0	0	0	0	0	0	0	0	0	0	0	0	0	0	0	0	0	0	0	0	0	0	0	0	0	0	0
macrolide|vat(C)	0	0	0	0	0	0	0	0	0	0	0	0	0	0	0	0	0	0	0	0	0	0	0	0	0	0	0	0	0	0	0	0	0	0	0	0	0	0	0	0	0	0	0	0	0	0	0	0	0
macrolide|vat(D)	0	0	0	0	0	0	0	0	0	0	0	0	0	0	0	0	0	0	0	0	0	0	0	0	0	0	0	0	0	0	0	0	0	0	0	0	0	0	0	0	0	0	0	0	0	0	0	0	0
macrolide|vat(E)	0	0.0208365	0.0192771	0.0158765	0.021547	0.0208749	0.0175578	0	0.00116754	0.00579178	0.0718448	0.0442687	0.0294437	0.0110061	0.0205028	0.0083989	0	0.00237326	0	0.00247541	0	0.0492003	0.0617298	0.0520894	0.0489425	0.0357072	0.0982514	0.0921894	0.0708938	0.0113538	0.00820722	0.0116989	0	0.00236988	0	0	0	0	0.00316636	0	0	0	0	0.0749253	0.0947667	0.102724	0.0351127	0.0338507	0.0286662
macrolide|vat(H)	0	0	0	0	0	0	0	0	0	0	0	0	0	0	0	0	0	0	0	0	0	0	0	0	0	0	0	0	0	0	0	0	0.00213234	0	0	0.00312772	0	0	0	0	0	0	0	0	0	0	0	0	0
macrolide|vga(A)V	0	0	0	0	0	0	0	0	0	0	0	0	0	0	0	0	0	0	0	0	0	0	0	0	0	0	0	0	0	0	0	0	0	0	0	0	0	0	0	0	0	0	0	0	0	0	0	0	0
macrolide|vga(D)	0	0	0	0	0	0	0	0	0	0	0	0	0	0	0	0	0	0	0	0	0	0	0	0	0	0	0	0	0	0	0	0	0.00396298	0	0.00235995	0.00244888	0	0	0	0	0	0	0	0	0	0	0	0	0
macrolide|vga(E)	0	0	0	0	0	0	0	0	0	0	0	0	0	0	0	0	0	0	0	0	0	0	0	0	0	0	0	0	0	0	0	0	0	0	0	0	0	0	0	0	0	0	0	0	0	0	0	0	0
macrolide|vgb(A)	0	0	0	0	0	0	0	0	0	0	0	0	0	0	0	0	0	0	0	0	0	0	0	0	0	0	0	0	0	0	0	0	0	0	0	0	0	0	0	0	0	0	0	0	0	0	0	0	0
macrolide|vgb(B)	0	0	0	0	0	0	0	0	0	0	0	0	0	0	0	0	0	0	0	0	0	0	0	0	0	0	0	0	0	0	0	0	0	0	0	0	0	0	0	0	0	0	0	0	0	0	0	0	0
nitroimidazole|nimA	0	0	0	0	0	0	0	0	0	0	0	0	0	0	0	0	0	0	0	0	0	0	0	0	0	0	0	0	0	0	0	0	0	0	0	0	0	0	0	0	0	0	0	0	0	0	0	0	0
nitroimidazole|nimB	0	0	0	0	0	0	0	0	0	0	0	0	0	0	0	0	0	0	0	0	0	0	0	0	0	0	0	0	0	0	0	0	0	0	0	0	0	0	0	0	0	0	0	0	0	0	0	0	0
nitroimidazole|nimC	0	0	0	0	0	0	0	0	0	0	0	0	0	0	0	0	0	0	0	0	0	0	0	0	0	0	0	0	0	0	0	0	0	0	0	0	0	0	0	0	0	0	0	0	0	0	0	0	0
nitroimidazole|nimD	0	0	0	0	0	0	0	0	0	0	0	0	0	0	0	0	0	0	0	0	0	0	0	0	0	0	0	0	0	0	0	0	0	0	0	0	0	0	0	0	0	0	0	0	0	0	0	0	0
nitroimidazole|nimE	0	0	0	0	0	0	0	0	0	0	0	0	0	0	0	0	0	0	0	0	0	0	0	0	0	0	0	0	0	0	0	0	0	0	0	0	0	0	0	0	0	0	0	0	0	0	0	0	0
nitroimidazole|nimH	0	0	0	0	0	0	0	0	0	0	0	0	0	0	0	0	0	0	0	0	0	0	0	0	0	0	0	0	0	0	0	0	0	0	0	0	0	0	0	0	0	0	0	0	0	0	0	0	0
nitroimidazole|nimJ	0	0	0	0	0	0	0	0	0	0	0	0	0	0	0	0	0	0	0	0	0	0	0	0	0	0	0	0	0	0	0	0	0	0	0	0	0	0	0	0	0	0	0	0	0	0	0	0	0
oxazolidinone|optrA	0	0	0	0	0	0.00378335	0	0.00450738	0.0048788	0.00447116	0	0	0	0.00587017	0	0	0	0	0	0	0	0	0	0.007413	0	0.00727982	0	0	0	0	0	0	0	0	0	0	0	0	0	0	0	0	0	0	0	0	0	0	0
oxazolidinone|poxtA	0	0.00420031	0.00452173	0.00294822	0.00279075	0.00853655	0.00807508	0.00370824	0	0.00549464	0.00432982	0.00447827	0.00339537	0.00522936	0	0.00192441	0	0	0	0	0.0172397	0.0236942	0.03007	0.0417773	0.044798	0.0349916	0.0609861	0.061981	0.0464706	0	0	0	0	0	0	0	0	0	0	0	0	0	0	0	0	0	0.00955603	0.00764656	0.00501938
phenicol|cat	0.00857609	0.0637772	0.0674945	0.0726686	0.0560317	0.0695677	0.0770666	0.0407304	0.0406251	0.0426218	0.0531507	0.0502839	0.0517546	0.0791569	0.0609603	0.0430965	0.0129339	0.0260739	0.0339215	0.0319002	0.084665	0.0901871	0.0924399	0.121505	0.118585	0.119097	0.131884	0.129224	0.12022	0.0495659	0.0461487	0.0574314	0.0215409	0.00760756	0.00558125	0.0318892	0.00922803	0.065727	0.0790189	0.0818552	0.0407373	0.0093568	0.00507655	0.0390799	0.0392391	0.033876	0.0924168	0.101807	0.0941011
phenicol|cat(pC194)	0	0	0	0	0	0	0	0	0	0	0	0	0	0	0	0	0	0	0	0	0	0	0	0	0	0	0	0	0	0	0	0	0	0	0	0	0	0	0	0	0	0	0	0	0	0	0	0	0
phenicol|cat(pC221)	0	0	0	0	0	0	0	0	0	0	0	0	0	0	0	0	0	0	0	0	0	0	0	0	0	0	0	0	0	0	0	0	0	0	0	0	0	0	0	0	0	0	0	0	0	0	0	0	0
phenicol|cat(pC233)	0	0	0	0	0	0	0	0	0	0	0	0	0	0	0	0	0	0	0	0	0	0	0	0	0	0	0	0	0	0	0	0	0	0	0	0	0	0	0	0	0	0	0	0	0	0	0	0	0
phenicol|catA1	0.0501535	0	0	0	0	0	0	0	0	0	0.059135	0.0571029	0.0571771	0	0	0	0.0437407	0	0	0	0	0	0	0	0	0	0	0	0	0	0	0	0.0554784	0.0621686	0.0565923	0.0314777	0.0779792	0.0543822	0.0403488	0.0754987	0.0333729	0.0350309	0.0356212	0	0	0	0	0	0
phenicol|catA2	0	0	0	0	0	0	0	0	0	0	0	0	0	0	0	0	0	0	0	0	0	0	0	0	0	0	0	0	0	0	0	0	0	0	0	0	0	0	0	0	0	0	0	0	0	0	0	0	0
phenicol|catA3	0	0	0	0	0	0	0	0	0	0	0	0	0	0	0	0	0	0	0	0	0	0	0	0	0	0	0	0	0	0	0	0	0	0	0	0	0	0	0	0	0	0	0	0	0	0	0	0	0
phenicol|catB1	0	0	0	0	0	0	0	0	0	0	0	0	0	0	0	0	0	0	0	0	0	0	0	0	0	0	0	0	0	0	0	0	0	0	0	0	0	0	0	0	0	0	0	0	0	0	0	0	0
phenicol|catB10	0	0	0	0	0	0	0	0	0	0	0	0	0	0	0	0	0	0	0	0	0	0	0	0	0	0	0	0	0	0	0	0	0	0	0	0	0	0	0	0	0	0	0	0	0	0	0	0	0
phenicol|catB2	0	0	0	0	0	0	0	0	0	0	0	0	0	0	0	0	0	0	0	0	0	0	0	0	0	0	0	0	0	0	0	0	0	0	0	0	0	0	0	0	0	0	0	0	0	0	0	0	0
phenicol|catB3	0	0	0	0	0.00285142	0.00408017	0.00334468	0.00262512	0.00330882	0.00232281	0	0.00284156	0	0.00249497	0.00161522	0.00252572	0	0	0.00154596	0.00252073	0.00990444	0.00736281	0.00767175	0.00471178	0.00671198	0.00320055	0	0.0036011	0.00563437	0.00458454	0.00173511	0	0	0	0	0	0	0	0	0	0	0	0	0	0	0	0	0.00160054	0
phenicol|catB7	0	0	0	0	0	0	0	0	0	0	0	0	0	0	0	0	0	0	0	0	0	0	0	0	0	0	0	0	0	0	0	0	0	0	0	0	0	0	0	0	0	0	0	0	0	0	0	0	0
phenicol|catB8	0	0	0	0	0	0	0	0	0	0	0	0	0	0	0	0	0	0	0	0	0	0	0	0	0	0	0	0	0	0	0	0	0	0	0	0	0	0	0	0	0	0	0	0	0	0	0	0	0
phenicol|catP	0	0	0.00413454	0.00540175	0.00461708	0	0.0047441	0.00597952	0.00749207	0.00514937	0.00222353	0	0	0.00819558	0.00266016	0.00341166	0	0	0.00152175	0.00290548	0.00308786	0	0	0.00777132	0.00578416	0.00767048	0.0059501	0.006034	0.00573922	0	0	0.00177791	0.00302961	0	0.00176925	0.00383517	0.00180744	0.00556095	0.0137304	0.00891103	0.00441875	0	0	0.00481438	0.00430815	0.00356281	0.00633292	0.00872984	0.0130497
phenicol|catQ	0	0	0	0	0	0	0	0	0	0	0	0	0	0	0	0	0	0	0	0	0	0	0	0	0	0	0	0	0	0	0	0	0	0	0	0	0	0	0	0	0	0	0	0	0	0	0	0	0
phenicol|catS	0	0	0	0	0	0	0	0	0	0	0	0	0	0	0	0	0	0	0	0	0	0	0	0	0	0	0	0	0	0	0	0	0	0	0	0	0	0	0	0	0	0	0	0	0	0	0	0	0
phenicol|cfr	0	0	0	0	0	0	0	0	0	0	0	0	0	0	0	0	0	0	0	0	0	0	0	0	0	0	0	0	0	0	0	0	0	0	0	0	0	0	0	0	0	0	0	0	0	0	0	0	0
phenicol|cfr(B)	0	0.00291115	0	0.00351542	0.00324588	0.00264406	0.00233168	0.00223072	0	0.00418957	0	0	0	0.00291328	0.00240828	0.00210118	0	0.00517299	0.00403261	0.00302241	0.00254611	0.00317111	0	0.018329	0.01905	0.0131221	0.00678002	0.00699536	0.00432288	0.00312025	0	0	0	0	0	0	0	0	0	0	0	0	0	0	0	0	0	0	0.00509432
phenicol|cfr(C)	0.0184111	0.0834304	0.089693	0.11588	0.0784868	0.174349	0.229281	0.0548319	0.0651252	0.0776194	0.0603375	0.0654366	0.0705737	0.188041	0.0735494	0.0622688	0.023295	0.0935632	0.102879	0.0945733	0.263495	0.25623	0.257556	0.224723	0.195415	0.245682	0.152279	0.157037	0.165036	0.127354	0.139968	0.13921	0.0443858	0.0158284	0.0168579	0.0636465	0.0178434	0.0713721	0.127529	0.165095	0.0748208	0.0139431	0.00780675	0.217746	0.247728	0.217074	0.377605	0.396663	0.4131
phenicol|cmlA1	0	0.0289644	0.0297623	0.0278003	0.0138146	0.00672855	0.0123267	0.105721	0.10174	0.0821423	0.0251092	0.0215707	0.019024	0.00566974	0.0167024	0.00881296	0.512984	0.261964	0.279763	0.253025	0.069987	0.0688951	0.0787526	0.287866	0.319017	0.307557	0.0622687	0.0594722	0.050573	0.175663	0.177111	0.161948	0.452526	0.376803	0.370736	0.414927	0.384152	0.22804	0.379253	0.280013	0.406569	0	0.596274	0.0480857	0.0525495	0.0489818	0.0237671	0.0240823	0.0203187
phenicol|cmlB1	0	0	0	0	0	0	0	0	0	0	0	0	0	0	0	0	0	0	0	0	0	0	0	0	0	0	0	0	0	0	0	0	0	0	0	0	0	0	0	0	0	0	0	0	0	0	0	0	0
phenicol|cmx	0	0	0	0	0	0	0	0	0	0	0	0	0	0	0	0	0	0	0	0	0	0	0	0	0	0	0	0	0	0	0	0	0	0	0	0	0	0	0	0	0	0	0	0	0	0	0	0	0
phenicol|fexA	0	0	0	0	0	0.00671307	0.00372481	0.00776757	0.00428835	0.0048362	0	0	0	0.00634617	0	0	0	0	0	0	0	0	0	0.00673538	0.00335623	0.00660025	0	0	0	0	0	0	0	0	0	0	0	0	0	0	0	0	0	0	0	0	0	0	0
phenicol|fexB	0	0.00338526	0	0.00299974	0	0.00730291	0.00902639	0.00287698	0.00316544	0.00457831	0	0.00505622	0	0.00533012	0.00259194	0	0	0	0	0	0.0132713	0.0212247	0.0260732	0.0369934	0.0404174	0.0324745	0.055949	0.0583612	0.0445689	0	0	0	0	0	0	0	0	0	0	0	0	0	0	0	0	0	0.00849329	0.00559048	0
phenicol|floR	0.430796	0.0199652	0.0176123	0.0129445	0.017918	0.0107557	0.0156869	0.118479	0.119235	0.0916218	0.0529162	0.054217	0.0544931	0.00996344	0.0219281	0.016099	0.495133	0.258803	0.275122	0.256334	0.0973437	0.086923	0.0884045	0.350667	0.402793	0.374521	0.0361787	0.0323125	0.0279467	0.276007	0.313459	0.307339	0.377404	0.3755	0.390497	0.573367	0.423515	0.320176	0.403202	0.331632	0.433738	0.597371	0.531941	0.428382	0.409755	0.417247	0.134201	0.145074	0.148527
quinolone|aac(6')-Ib-cr	0	0.0124868	0.0118319	0.00765517	0.0441546	0.006266	0.0104843	0.0456662	0.0353412	0.0330466	0.0186581	0.024995	0.0236563	0.0152869	0.0371715	0.0555727	0	0.0270982	0.0287216	0.0310647	0.0312577	0.040383	0.0414367	0.009736	0.00813789	0.00927375	0.0322666	0.0306249	0.0246693	0.011088	0.00712442	0.00574004	0	0	0	0	0.0253004	0.0416702	0.00852624	0.0845985	0.059523	0	0	0.0276822	0.0204303	0.0269217	0.0182374	0.0209068	0.0224412
quinolone|oqxA	0	0	0	0.0227284	0.0053696	0.0116409	0.0148987	0.0738036	0.0640328	0.0512323	0.0178306	0.0190311	0.02403	0.0282645	0.00680984	0.0137965	0.0149429	0.0352041	0.0228198	0.0401184	0.0406854	0.0395709	0.0368355	0	0	0.00390938	0.0127961	0.0125425	0.0114643	0.0219058	0.0273532	0.0254539	0.0339355	0.0517952	0.05158	0	0.0242337	0	0.00208018	0.029066	0.00470803	0.0338316	0.0114587	0.00591046	0.00949864	0.00701561	0.00958913	0.0108646	0.0106582
quinolone|oqxB	0	0.0163363	0.0134377	0	0	0.0117916	0.0158855	0	0	0	0	0	0	0.024066	0	0.0106158	0.0168354	0.0304649	0.0247417	0.0391596	0.0409811	0.0312237	0.0387143	0	0	0	0.00852915	0	0	0.0168204	0.0157537	0.0159416	0.040565	0	0.0617172	0	0.0294445	0	0.00316234	0.0330298	0.00790046	0	0	0	0	0	0	0	0.0129429
quinolone|qnrB19	0	0	0	0	0	0	0	0	0	0	0	0	0	0	0	0	0	0	0	0	0	0	0	0	0	0	0	0	0	0	0	0	0	0	0	0	0	0	0	0	0	0	0	0	0	0	0	0	0
quinolone|qnrB2	0	0	0	0	0	0	0	0	0	0	0	0	0	0	0	0	0	0	0	0	0	0	0	0.00494899	0.00898742	0.00615974	0	0	0	0	0	0	0	0	0	0	0	0	0	0	0	0	0	0	0	0	0	0	0
quinolone|qnrB52	0	0	0	0	0	0	0	0	0	0	0	0	0	0	0	0	0	0	0	0	0	0	0	0	0	0	0	0	0	0	0	0	0	0	0	0	0	0	0	0	0	0	0	0	0	0	0	0	0
quinolone|qnrB6	0.0300904	0	0	0	0	0	0	0	0	0	0	0	0	0	0	0	0.0153206	0	0	0	0	0	0	0	0	0	0	0	0	0.00146555	0	0	0.0199919	0.0125789	0.0148726	0.0141509	0.0375496	0.0471797	0.0122353	0.0866432	0.0872287	0.0195607	0.0362794	0	0	0	0	0	0
quinolone|qnrB7	0	0	0	0	0	0	0	0	0	0	0	0	0	0	0	0	0	0	0	0	0	0	0	0	0	0	0	0	0	0	0	0	0	0	0	0	0	0	0	0	0	0	0	0	0	0	0	0	0
quinolone|qnrB81	0	0	0	0	0	0	0	0	0	0	0	0	0	0	0	0	0	0	0	0	0	0	0	0	0	0	0	0	0	0	0	0	0	0	0	0	0	0	0	0	0	0	0	0	0	0	0	0	0
quinolone|qnrD1	0	0	0	0	0	0	0	0	0	0	0	0	0	0	0	0	0	0	0	0	0	0	0	0	0	0	0	0.00100751	0	0	0	0	0	0	0	0	0	0	0	0	0	0	0	0	0	0	0	0	0
quinolone|qnrS1	0.126733	0.0922455	0.08871	0.0542607	0.0839366	0.0537703	0.0639432	0.127655	0.1141	0.0963031	0.101378	0.100509	0.094123	0.0543126	0.0888268	0.0973914	0.078178	0.5452	0.574238	0.527976	0.15314	0.144461	0.150921	0.412783	0.468595	0.439761	0.0814745	0.0768104	0.0736955	0.346739	0.365994	0.376095	0.134367	0.121629	0.136995	0.0933157	0.154612	0.112729	0.0170665	0.0240075	0.117496	0.085132	0.144903	0.255266	0.258413	0.24222	0.141068	0.154819	0.137341
quinolone|qnrS11	0	0	0	0	0	0	0	0	0	0	0	0	0	0	0	0	0	0	0	0	0	0	0	0	0	0	0	0	0	0	0	0	0	0	0	0	0	0	0	0	0	0	0	0	0	0	0	0	0
quinolone|qnrS13	0	0	0	0	0	0	0	0	0	0	0	0	0	0	0	0	0	0	0	0	0	0	0	0	0	0	0	0	0	0	0	0	0	0	0	0	0	0	0	0	0	0	0	0	0	0	0	0	0
quinolone|qnrS2	0	0	0	0	0	0	0	0	0	0	0	0	0	0	0	0	0	0	0	0	0	0	0	0	0	0	0	0	0	0	0	0	0	0	0	0	0	0	0	0	0	0	0	0	0	0	0	0	0
quinolone|qnrS4	0	0	0	0	0	0	0	0	0	0	0	0	0	0	0	0	0	0	0	0	0	0	0	0	0	0	0	0	0	0	0	0	0	0	0	0	0	0	0	0	0	0	0	0	0	0	0	0	0
quinolone|qnrVC1	0	0	0	0	0	0	0	0	0	0	0	0	0	0	0	0	0	0	0	0	0	0	0	0	0	0	0	0	0	0	0	0	0	0	0	0	0	0	0	0	0	0	0	0	0	0	0	0	0
quinolone|qnrVC4	0	0	0	0	0	0	0	0	0	0	0	0	0	0	0	0	0	0	0	0	0	0	0	0	0	0	0	0	0	0	0	0	0	0	0	0	0	0	0	0	0	0	0	0	0	0	0	0	0
rifampicin|ARR-2	0	0	0	0	0	0	0	0	0	0	0	0	0	0	0	0	0	0.209683	0.232669	0.207125	0	0	0	0.201184	0.239021	0.23066	0	0	0	0	0	0	0	0	0	0	0	0	0	0	0	0	0	0	0	0	0	0	0
rifampicin|ARR-3	0	0.0314443	0.0282849	0.024209	0.0457761	0.0160383	0.0177621	0.1372	0.120353	0.104631	0.0293137	0.0315545	0.0332076	0.0154733	0.0508766	0.0585997	0	0	0	0	0.0668923	0.0630907	0.0746296	0	0	0	0.0502305	0.0386988	0.0365475	0.140349	0.121036	0.126465	0	0	0	0	0.0395544	0.0489577	0.0251525	0.0760211	0.0667335	0	0	0.0642919	0.0518035	0.060299	0.0291208	0.0333255	0.0242767
rifampicin|ARR-6	0	0	0	0	0	0	0	0	0	0	0	0	0	0	0	0	0	0	0	0	0	0	0	0	0	0	0	0	0	0	0	0	0	0	0	0	0	0	0	0	0	0	0	0	0	0	0	0	0
sulphonamide|sul1	0.211427	0.0611851	0.0636274	0.0560194	0.126737	0.0287978	0.040373	0.096776	0.0973025	0.0873301	0	0.0634794	0.0616374	0.0348265	0.110278	0.107895	0.273675	0.0428722	0.0509061	0.0449746	0.0641817	0.0607285	0.0615719	0.0243283	0.0235747	0.0276	0.0718699	0.0632529	0.0591361	0.107333	0.115946	0.1001	0.181717	0.258617	0.223624	0.146511	0.215178	0.290204	0.0958534	0.222003	0.260431	0.335152	0.223782	0.15989	0.17609	0.171213	0.0345659	0.0367418	0.0356113
sulphonamide|sul2	0.408664	0.116451	0.135125	0.0988602	0.158735	0.0799587	0.106121	0.202384	0.202818	0.173702	0.162151	0.169681	0.157365	0.0883058	0.175386	0.159946	0.646355	0.660368	0.693111	0.651379	0.205222	0.200852	0.193706	0.598426	0.720045	0.636919	0.108741	0.116407	0.106803	0.460635	0.433326	0.414236	0.481702	0.582981	0.595618	0.615219	0.561422	0.365166	0.45718	0.424423	0.550044	0.702032	0.639968	0.663535	0.647902	0.641112	0.299076	0.299073	0.277135
sulphonamide|sul3	0.159164	0.00922586	0.00802527	0.00603072	0.00263721	0	0	0	0.00269473	0.002293	0.0110631	0.00980155	0.00807149	0	0.00199537	0	0.0684387	0.0166904	0.0223808	0.0192853	0.026587	0.0294088	0.0312304	0.0176916	0.0189145	0.0201702	0.0353734	0.0383634	0.0264079	0.00875094	0.00791831	0.00912038	0.230086	0.137814	0.189324	0.198543	0.332833	0.146979	0.207586	0.180056	0.208989	0.0745636	0.132695	0.00238834	0.00321558	0	0.00792798	0.00966903	0.00732452
sulphonamide|sul4	0	0	0	0	0	0	0	0	0	0	0	0	0	0	0	0	0	0	0	0	0	0	0	0	0	0	0	0	0	0	0	0	0	0	0	0	0	0	0	0	0	0	0	0	0	0	0	0	0
tetracycline|tcr3	0	0	0	0	0	0	0	0	0	0	0	0	0	0	0	0	0	0	0	0	0	0	0	0	0	0	0	0	0	0	0	0	0	0	0	0	0	0	0	0	0	0	0	0	0	0	0	0	0
tetracycline|tet(31)	0	0	0	0	0	0	0	0	0	0	0	0	0	0	0	0	0	0	0	0	0	0	0	0	0	0	0	0	0	0	0	0	0	0	0	0	0	0	0	0	0	0	0	0	0	0	0	0	0
tetracycline|tet(32)	0	0.00527958	0.0070877	0.0107661	0.00860166	0	0.0167388	0	0	0	0	0.0080703	0.0129635	0	0.00745994	0.00497246	0	0	0	0	0.0065052	0.004638	0	0	0	0	0.00710145	0.00810281	0	0	0.00709116	0.00754206	0.00276864	0	0	0	0	0	0	0.014567	0	0	0	0.0107591	0	0	0	0.0109798	0
tetracycline|tet(33)	0	0	0	0	0	0	0	0	0	0	0	0	0	0	0	0	0	0	0	0	0	0	0	0	0	0	0	0	0	0	0	0	0	0	0	0	0	0	0	0	0	0	0	0	0	0	0	0	0
tetracycline|tet(36)	0	0	0	0	0	0	0	0	0	0	0	0	0	0	0	0	0	0	0	0	0	0	0	0	0	0	0	0	0	0	0	0	0	0	0	0	0	0	0	0	0	0	0	0	0	0	0	0	0
tetracycline|tet(39)	0	0	0	0	0	0.00500674	0.00572985	0	0	0	0	0	0	0.0051705	0	0	0	0	0	0	0	0	0	0	0	0	0	0	0	0	0	0.00147893	0	0	0	0	0	0	0	0	0	0	0	0	0	0	0	0	0
tetracycline|tet(40)	0.0165961	0.086309	0.0964796	0.130032	0.0996699	0.073527	0.076073	0.0934194	0.104061	0.0646938	0.0755472	0.0813253	0.103139	0.0832371	0.0880691	0.0756293	0.0270123	0.0390806	0.0401766	0.0443148	0.05611	0.0589789	0.0612541	0.14564	0.116086	0.12757	0.0925138	0.0950173	0.0937152	0.043168	0.0471783	0.0523526	0.0249191	0	0.0136883	0.0356113	0.00910182	0.0400661	0	0	0	0.0180719	0.00811	0.0514925	0.0493634	0	0	0.109278	0.0946838
tetracycline|tet(42)	0	0	0	0	0	0	0	0	0	0	0	0	0	0	0	0	0	0	0	0	0	0	0	0	0	0	0	0	0	0	0	0	0	0	0	0	0	0	0	0	0	0	0	0	0	0	0	0	0
tetracycline|tet(44)	0	0	0	0	0.0035131	0	0	0	0	0.00549158	0	0	0	0	0	0.0034421	0	0	0	0	0	0	0	0	0	0	0	0	0	0.00365533	0	0.00486765	0.0075323	0	0	0.00804245	0	0	0	0	0.012843	0	0	0.00829799	0	0.00842522	0	0	0.00821578
tetracycline|tet(59)	0	0	0	0	0	0	0	0	0	0	0	0	0	0	0	0	0	0	0	0	0	0	0	0	0	0	0	0	0	0	0	0	0	0	0	0	0	0	0	0	0	0	0	0	0	0	0	0	0
tetracycline|tet(A)	0.755771	0.211107	0.226725	0.171773	0.268934	0.109354	0.154633	0.530678	0.463216	0.435888	0.863476	0.92633	0.977409	0.126783	0.281715	0.271583	1.22416	0.742781	0.782975	0.738801	0.442699	0.417464	0.425287	0.615155	0.68958	0.651395	0.339595	0.343663	0.310459	0.787091	0.829698	0.756221	0.744226	1.40053	1.07812	0.913278	1.65485	1.08057	0.526966	0.504518	3.02693	1.43397	1.13605	0.630797	0.64125	0.618626	0.282463	0.294044	0.292695
tetracycline|tet(B)	0	0	0	0	0	0	0	0	0	0	0.0665555	0.0617335	0.0626326	0	0	0	0	0	0	0	0	0	0	0	0	0	0	0	0	0	0	0	0	0	0	0.00753352	0.00640643	0.00449645	0.00746419	0.0144353	0.0152071	0	0.0513349	0	0	0	0	0	0
tetracycline|tet(C)	0.0045148	0	0	0	0.00284691	0	0.00254877	0.00241771	0.00386061	0.00297968	0	0.00198933	0	0.00293264	0.00286304	0.00389688	0.00459677	0	0	0	0.00719977	0.00846287	0.0109633	0.0057399	0	0.00669901	0.00749397	0.00661782	0.00797904	0.0032288	0	0.00252513	0.00374799	0.00547048	0.00228916	0.0193075	0	0.0244381	0.0113593	0.00274142	0.00639102	0.00461704	0.00354916	0	0	0	0	0	0
tetracycline|tet(D)	0	0	0	0	0	0	0	0	0	0	0	0	0	0	0	0	0	0	0	0	0	0	0	0.00618608	0.0111381	0.0100146	0	0	0	0	0	0	0	0.0113153	0.012876	0	0	0.0301054	0	0.0357889	0	0	0	0	0	0	0	0	0
tetracycline|tet(E)	0	0	0	0	0	0	0	0	0	0	0	0	0	0	0	0	0	0	0	0	0	0	0	0	0	0	0	0	0	0	0	0	0	0	0	0	0	0	0	0	0	0	0	0	0	0	0	0	0
tetracycline|tet(G)	0	0	0	0	0	0	0	0	0	0	0	0	0	0	0	0	0	0	0	0	0	0	0	0	0.00342447	0.0024431	0	0	0	0	0	0	0.00200046	0.0117391	0.00441157	0	0	0	0	0	0	0	0	0	0	0	0	0	0
tetracycline|tet(H)	0	0	0	0	0	0	0	0	0	0	0	0	0	0	0	0	0	0	0	0	0	0	0	0	0	0	0	0	0	0	0	0	0	0	0	0	0	0	0	0	0	0	0	0	0	0	0	0	0
tetracycline|tet(J)	0	0	0	0	0.00387047	0	0.0029688	0	0	0	0	0	0.00178788	0.00443553	0.00413338	0.00237336	0	0	0	0	0.00841377	0.00893843	0.0120692	0.00464222	0	0.00334496	0.00590415	0.00529743	0.00615476	0	0.00318458	0.00260088	0.00165475	0	0	0.00745042	0	0.0145927	0.00137363	0	0	0	0	0	0	0	0	0	0
tetracycline|tet(K)	0	0	0	0	0	0	0	0	0	0	0	0	0	0	0	0	0	0	0	0	0	0	0	0	0	0	0	0	0	0	0	0	0	0	0	0	0	0	0	0	0	0	0	0	0	0	0	0	0
tetracycline|tet(L)	0	0.0545842	0.0496412	0.0334372	0.0778525	0.155769	0.0792154	0.235609	0.220114	0.342999	0.115728	0.107613	0.0753402	0.0891665	0.0863542	0.0408147	0	0	0	0	0.0311008	0.0401383	0.0399427	0.0385959	0.0383688	0.0294389	0.0775899	0.0745085	0.0632428	0	0	0	0.00423603	0.00140729	0	0.00429841	0	0.00268601	0.00681677	0	0	0	0	0.00433073	0.00444867	0.0062104	0.0199284	0.0193525	0.0142464
tetracycline|tet(M)	0	0	0.0561689	0.03774	0.0733732	0.160719	0.0776525	0.206095	0.208947	0.326395	0	0	0	0.0852483	0	0	0	0	0.00239639	0	0.0162081	0.0199477	0.0209613	0.0111642	0.00788288	0.0114614	0.0303027	0.0280483	0.0254054	0.00484119	0.00728341	0	0.00440195	0	0	0.00342359	0	0	0.00749584	0	0.00180923	0	0	0.00543007	0.00548216	0	0.0190151	0	0.0152409
tetracycline|tet(O)	0.00470808	0	0.0923869	0.129405	0.0873446	0.0754421	0.0651972	0	0	0.0576843	0.0646131	0.0717526	0	0.0686064	0.0673584	0.0688572	0.00471079	0.037627	0.0421942	0	0.0748691	0.0795292	0.0777924	0.0961284	0.0746859	0.0792444	0.118509	0.119148	0.113518	0.058353	0	0.0622255	0.00837548	0	0.00383099	0	0.00733381	0.0199641	0.0290173	0.0247059	0.0201283	0	0	0.0425265	0.0424823	0.0364025	0	0	0.0787203
tetracycline|tet(O/32/O)	0	0	0	0	0	0	0	0	0	0	0	0	0	0	0	0	0	0	0	0	0	0	0	0	0	0	0	0	0	0	0	0	0	0	0	0	0	0	0	0	0	0	0	0	0	0	0	0	0
tetracycline|tet(O/W)	0	0	0	0	0	0	0	0	0	0	0	0	0	0	0	0	0	0	0	0	0	0	0	0	0	0	0	0	0	0	0	0	0	0	0	0	0	0	0	0	0	0	0	0	0	0	0	0	0
tetracycline|tet(O/W)-1	0	0	0	0	0.252022	0	0	0	0	0	0	0	0	0	0	0	0	0	0	0	0	0	0	0	0	0	0	0	0	0	0	0	0	0	0	0	0	0	0	0	0	0	0	0	0	0	0	0	0
tetracycline|tet(O/W/32/O)	0	0	0	0	0	0	0	0	0	0	0	0	0	0	0	0	0	0	0	0	0	0	0	0	0	0	0	0	0	0	0	0	0	0	0	0	0	0	0	0	0	0	0	0	0	0	0	0	0
tetracycline|tet(Q)	0	0.255549	0.24469	0.238545	0.143355	0.105041	0.177029	0.0985097	0.10472	0.0610577	0.108182	0.101815	0.112968	0.141796	0.131277	0.18835	0.00291077	0.0998646	0.085267	0.0895439	0.161366	0.175678	0.158949	0.102111	0.0811545	0.0953888	0.181612	0.170629	0.196466	0.112573	0.115385	0.0940855	0.00687854	0.00233979	0.00399412	0	0	0.0077683	0.038368	0.0188905	0.0139797	0	0.00303619	0.0308674	0.026553	0.0203226	0.0317699	0.0340952	0.0397805
tetracycline|tet(S)	0	0	0	0	0	0.0112982	0.00506458	0	0	0	0.00791489	0.00583698	0	0.0119725	0	0	0	0	0	0	0	0	0	0	0	0	0	0	0	0	0	0	0	0	0	0	0	0	0	0	0	0	0	0	0	0	0	0	0
tetracycline|tet(S/M)	0	0	0	0	0	0	0	0	0	0	0	0	0	0	0	0	0	0	0	0	0	0	0	0	0	0	0	0	0	0	0	0	0	0	0	0	0	0	0	0	0	0	0	0	0	0	0	0	0
tetracycline|tet(T)	0	0	0	0	0	0	0	0	0	0	0	0	0	0	0	0	0	0	0	0	0	0	0	0	0	0	0	0	0	0	0	0	0	0	0	0	0	0	0	0	0	0	0	0	0	0	0	0	0
tetracycline|tet(W)	0	0	0	0	0	0	0	0	0	0	0	0	0	0.207623	0	0	0	0	0	0	0	0	0	0	0	0	0	0	0	0	0	0	0	0	0	0	0	0	0	0.298587	0.164591	0.0574207	0	0	0	0	0	0	0
tetracycline|tet(W/32/O)	0	0	0	0	0	0	0	0	0	0	0	0	0	0	0	0	0	0	0	0	0	0	0	0	0	0	0	0	0	0	0	0	0	0	0	0	0	0	0	0	0	0	0	0	0	0	0	0	0
tetracycline|tet(X)	0	0	0	0	0	0	0	0	0	0	0	0	0	0	0	0	0	0	0	0	0	0	0	0	0	0	0	0	0	0	0	0	0	0	0	0	0	0	0	0	0	0	0	0	0	0	0	0	0
tetracycline|tet(X4)	0	0	0	0	0	0	0	0	0	0	0	0	0	0	0	0	0	0	0	0	0	0	0	0	0	0	0	0	0	0	0	0	0	0	0	0	0	0	0	0	0	0	0	0	0	0	0	0	0
tetracycline|tet(X6)	0	0	0	0	0	0	0	0	0	0	0	0	0	0	0	0	0	0	0	0	0	0	0	0	0	0	0	0	0	0	0	0	0	0	0	0	0	0	0	0	0	0	0	0	0	0	0	0	0
tetracycline|tet(Y)	0	0	0	0	0	0	0	0	0	0	0	0	0	0	0	0	0	0	0	0	0	0	0	0	0	0	0	0	0	0	0	0	0	0	0	0	0	0	0	0	0	0	0	0	0	0	0	0	0
tetracycline|tet(Z)	0	0	0	0	0	0	0	0	0	0	0	0	0	0	0	0	0	0	0	0	0	0	0	0	0	0	0	0	0	0	0	0	0	0	0	0	0	0	0	0	0	0	0	0	0	0	0	0	0
tetracycline|tetA(P)	0	0	0	0	0	0.00256142	0	0	0	0	0	0	0	0	0	0	0	0	0	0	0	0	0	0	0	0	0	0	0	0	0	0	0	0	0	0	0	0	0	0	0	0	0	0	0	0	0	0	0
tetracycline|tetB(P)	0	0	0	0	0	0	0	0	0	0	0	0	0	0	0	0	0	0	0	0	0	0	0	0	0	0	0	0	0	0	0	0	0	0	0	0	0	0	0	0	0	0	0	0	0	0	0	0	0
trimethoprim|dfrA1	0	0	0	0	0	0	0	0	0	0	0	0	0	0	0	0	0	0	0	0	0	0	0.00276677	0	0.00414264	0	0.00456359	0.00258679	0.00282952	0.00585508	0.00323113	0.00698704	0	0	0	0	0	0	0	0.00154777	0.00961264	0	0	0	0.00191467	0	0	0.000905497	0
trimethoprim|dfrA12	0.0709624	0.0378448	0.0375378	0.0198945	0.044599	0.0142661	0.0154567	0.0300028	0.0299462	0.0319108	0.0151213	0.0109781	0.0134027	0.00695643	0.047679	0.0291455	0	0.00539871	0.00698863	0.00290553	0.00464688	0.00308634	0.00445124	0.00869807	0.00937278	0.00879459	0.0144597	0.0206574	0.0181256	0.0834013	0.0882747	0.068828	0	0	0	0.0373315	0	0	0	0.0242264	0.0149675	0.0583337	0.046577	0.0449324	0.0362872	0.0442982	0.00372715	0.00261147	0.00241526
trimethoprim|dfrA14	0	0.025942	0.0357973	0.0242242	0.0105204	0.00540897	0.00571924	0.0849362	0.064467	0.0669267	0.0273941	0.0292118	0.01993	0.00367013	0.0136865	0.00845837	0	0.198641	0.20152	0.200354	0.0510472	0.0546965	0.0575688	0.202855	0.218323	0.216071	0.0163965	0.0190532	0.0203506	0.196474	0.213955	0.208823	0	0	0	0	0	0	0	0	0	0	0	0.180162	0.17138	0.171507	0.0662088	0.0696657	0.0688752
trimethoprim|dfrA15	0	0.00507986	0.00813664	0.00265196	0	0	0	0	0	0.00218939	0.00489987	0.00445242	0.0044628	0	0	0	0	0.0138491	0.015184	0.011072	0.0225728	0.0243683	0.0280419	0.0159288	0.0156426	0.0163354	0.0235151	0.0275178	0.0187932	0.00824749	0.0060074	0.00675567	0	0	0	0	0	0	0	0	0	0	0	0	0	0.00223601	0.00880177	0.0111705	0.00881883
trimethoprim|dfrA16	0	0	0	0	0	0	0	0	0	0	0	0	0	0	0	0	0	0	0	0	0	0	0	0	0	0	0	0	0	0	0	0	0	0	0	0	0	0	0	0	0	0	0	0	0	0	0	0	0
trimethoprim|dfrA17	0.0115967	0	0	0	0	0	0	0	0	0	0.0557224	0.0500782	0.0577577	0	0	0	0	0	0	0	0	0	0	0	0	0	0	0	0	0	0	0	0	0.00139261	0.00212922	0	0.01207	0	0	0	0.0010618	0.00254035	0	0.0284487	0.0341571	0.0307692	0	0	0
trimethoprim|dfrA19	0	0	0	0	0	0	0	0	0	0	0	0	0	0	0	0	0	0	0	0	0	0	0	0	0	0	0	0	0	0	0	0	0	0	0	0	0	0	0	0	0	0	0	0	0	0	0	0	0
trimethoprim|dfrA20	0	0	0	0	0	0	0	0	0	0	0	0	0	0	0	0	0	0	0	0	0	0	0	0	0	0	0	0	0	0	0	0	0	0	0	0	0	0	0	0	0	0	0	0	0	0	0	0	0
trimethoprim|dfrA25	0	0	0	0	0	0	0	0	0	0	0	0	0	0	0	0	0	0	0	0	0	0	0	0	0	0	0	0	0	0	0	0	0	0	0	0	0	0	0	0	0	0	0	0	0	0	0	0	0
trimethoprim|dfrA27	0	0.013385	0.012677	0.0116708	0.0428503	0.00755744	0.0100126	0.0566334	0.0401537	0.0359418	0.0184446	0.0218889	0.0196096	0.00782077	0.036967	0.052155	0.00527325	0.0245937	0.0346031	0.0287566	0.0327901	0.0312176	0.0305888	0.00457032	0.00464622	0.00516762	0.020423	0.0207251	0.0199692	0.00416654	0.0044984	0.00503942	0	0.0151179	0	0.0164981	0.0240271	0.0400642	0.00990508	0.0746618	0.0505299	0	0.0195058	0.0260855	0.0238013	0.0234426	0.0233617	0.0256101	0.0160588
trimethoprim|dfrA32	0	0	0	0	0.00296812	0	0.00231305	0.00248635	0	0	0	0	0	0.00427354	0.00170627	0.0029874	0	0	0	0.00129442	0.00621486	0.00802907	0.00825368	0.00155729	0.00386368	0.00484365	0.00418469	0.00440385	0.00278449	0.00125589	0.00278814	0	0.00157147	0	0	0.00788073	0	0.0134084	0	0	0	0	0	0	0	0	0	0	0
trimethoprim|dfrA36	0	0	0	0	0	0	0	0	0	0	0	0	0	0	0	0	0	0	0	0	0	0	0	0	0	0	0	0	0	0	0	0	0	0	0	0	0	0	0	0	0	0	0	0	0	0	0	0	0
trimethoprim|dfrA5	0	0	0	0	0	0	0	0	0	0	0	0	0	0	0	0	0	0	0	0	0	0	0	0	0	0	0	0	0	0	0	0	0	0	0	0	0	0	0	0	0	0	0	0	0	0	0	0	0
trimethoprim|dfrA6	0	0	0	0	0	0	0	0	0	0	0	0	0	0	0	0	0	0	0	0	0	0	0	0	0	0	0	0	0	0	0	0	0	0	0	0	0	0	0	0	0	0	0	0	0	0	0	0	0
trimethoprim|dfrA7	0	0	0	0	0	0	0	0	0	0	0	0	0	0	0	0	0	0	0	0	0	0	0	0	0	0	0	0	0	0	0	0	0	0	0	0	0	0	0	0	0	0	0	0	0	0	0	0	0
trimethoprim|dfrA8	0	0	0	0	0	0	0	0	0	0	0	0	0	0	0	0	0	0	0	0	0	0	0	0	0	0	0	0	0	0	0	0	0	0	0	0	0	0	0	0	0	0	0	0	0	0	0	0	0
trimethoprim|dfrD	0	0	0	0	0	0	0	0	0	0	0	0	0	0	0	0	0	0	0	0	0	0	0	0	0	0	0	0	0	0	0	0	0	0	0	0	0	0	0	0	0	0	0	0	0	0	0	0	0
trimethoprim|dfrG	0	0	0	0	0.00945055	0.00257349	0	0.00308517	0	0.00417915	0.0373352	0.0264509	0.0133521	0.00500169	0.0112113	0.00279982	0	0	0	0	0.00727925	0.00839578	0.0112355	0.00273302	0.0015473	0.00401894	0.0129758	0.0143789	0.0130148	0	0	0	0	0	0	0	0	0	0	0	0	0	0	0.00212996	0.00120496	0	0.00469013	0.00732255	0.00397052
trimethoprim|dfrK	0	0	0	0	0	0	0	0	0	0	0	0	0	0	0	0	0	0	0	0	0	0	0	0	0	0	0	0	0	0	0	0	0	0	0	0	0	0	0	0	0	0	0	0	0	0	0	0	0
Table S3. Abundance of the 387 subtypes of ARGs and the 14 types of ARGs(Abundance of the 14 types of ARGs)
ARG	1	1-A-1_trim	1-A-2_trim	1-A-3_trim	1-C-1_trim	1-C-2_trim	1-C-3_trim	1-F-1_trim	1-F-2_trim	1-F-3_trim	1-G-1_trim	1-G-2_trim	1-G-3_trim	1-M-1_trim	1-M-2_trim	1-M-3_trim	2	2-A-1_trim	2-A-2_trim	2-A-3_trim	2-C-1_trim	2-C-2_trim	2-C-3_trim	2-F-1_trim	2-F-2_trim	2-F-3_trim	2-G-1_trim	2-G-2_trim	2-G-3_trim	2-M-1_trim	2-M-2_trim	2-M-3_trim	21	22	23	24	25	26	27	28	29	3	4	4-A-1_trim	4-A-2_trim	4-A-3_trim	4-C-1_trim	4-C-2_trim	4-C-3_trim
aminoglycoside	2.72033	0.499171	0.512619	0.51108	0.655932	0.65796	0.663257	0.584379	0.573296	0.635957	0.760973	0.669762	0.670582	0.698622	0.634433	0.50112	2.90778	0.915985	1.03764	1.31817	1.00438	0.959336	1.06084	1.79379	1.73105	1.72096	0.905406	0.979559	0.940104	0.97785	0.921366	0.973813	2.7736	2.40386	2.2271	3.07194	2.94832	2.12991	3.02211	2.56217	3.20648	3.20789	2.96447	1.84241	1.89298	1.8295	1.52604	1.413	1.45153
beta-lactam	0.701762	0.632722	0.624868	0.582016	0.423492	0.295811	0.447355	0.558462	0.505078	0.398889	0.905702	0.923623	1.00011	0.352078	0.422389	0.497069	0.61397	1.04877	1.05357	0.978161	0.683253	0.604517	0.680161	0.92325	0.968359	0.957223	0.442959	0.473843	0.492562	0.653199	0.929934	0.854016	0.583821	0.607816	0.619653	0.427394	0.636414	0.579926	0.395151	0.467692	0.645685	0.699979	0.375549	0.585561	0.439587	0.567086	0.314258	0.331686	0.290115
colistin	0.0119212	0	0	0	0	0	0	0	0	0	0.00383634	0.00377324	0	0	0	0	0	0	0	0	0	0	0	0	0	0	0	0	0	0.00584174	0.0048159	0.00508129	0.0117113	0.00586327	0.00737701	0.0219924	0.00747878	0.00346943	0.0147299	0.0140812	0.0276969	0.00515989	0.0250837	0	0	0	0	0	0
fosfomycin	0.00743784	0.0142929	0.00710719	0.0221201	0.00249454	0.0106172	0.0123838	0.0538339	0.0588135	0.0505085	0.0127257	0.0152739	0.0167147	0.0237086	0.00645276	0.0141641	0.0148289	0.028466	0.025231	0.0399049	0.0363227	0.0363368	0.0330729	0.0083487	0.0084484	0.00692655	0.0151125	0.0137001	0.0118785	0.0237302	0.0288994	0.0298638	0.0489948	0.0476067	0.0488627	0.041005	0.0359075	0.0706546	0.00388901	0.0413294	0.0312857	0.0313821	0.0203832	0.042074	0.0505251	0.0421216	0.0108547	0.00695757	0.00781831
glycopeptide	0	0	0	0	0	0	0	0	0	0	0	0	0	0	0	0	0	0	0	0	0	0	0	0	0	0	0	0	0	0	0	0	0	0	0	0	0	0	0	0	0	0	0	0	0	0	0	0	0
macrolide	0.483951	0.533018	0.507744	0.49227	0.590218	0.527329	0.489937	0.338928	0.530153	0.395723	0.751435	0.320453	0.636554	0.505288	0.52657	0.335796	0.295626	0.162549	0.567101	0.586918	0.479187	0.396627	0.597404	0.582892	0.579757	0.489985	0.673313	0.676405	0.621568	0.280677	0.246446	0.203302	0.348187	0.193783	0.198335	0.507159	0.229668	0.238262	0.474744	0.336232	0.460477	0.354885	0.250239	0.633959	0.434257	0.463058	0.280639	0.612836	0.627814
nitroimidazole	0	0	0	0	0	0	0	0	0	0	0	0	0	0	0	0	0	0	0	0	0	0	0	0	0	0	0	0	0	0	0	0	0	0	0	0	0	0	0	0	0	0	0	0	0	0	0	0	0
oxazolidinone	0	0.00420031	0.00452173	0.00294822	0.00279075	0.0123199	0.00807508	0.00821562	0.0048788	0.0099658	0.00432982	0.00447827	0.00339537	0.0110995	0	0.00192441	0	0	0	0	0.0172397	0.0236942	0.03007	0.0491903	0.044798	0.0422714	0.0609861	0.061981	0.0464706	0	0	0	0	0	0	0	0	0	0	0	0	0	0	0	0	0	0.00955603	0.00764656	0.00501938
phenicol	0.507936	0.202434	0.208697	0.24121	0.176966	0.282141	0.357533	0.341242	0.34498	0.315082	0.252872	0.256509	0.253022	0.308111	0.182416	0.138316	1.08809	0.645577	0.698786	0.644282	0.544301	0.533994	0.550898	1.0593	1.11113	1.10992	0.45129	0.453038	0.424041	0.636295	0.678422	0.667707	0.954365	0.837908	0.842034	1.11914	0.914525	0.745258	1.04308	0.943005	0.993657	0.655701	1.17672	0.738109	0.753579	0.720742	0.642816	0.683547	0.694191
quinolone	0.156823	0.121069	0.11398	0.0846442	0.133461	0.0834688	0.105212	0.247125	0.213474	0.180582	0.137867	0.144535	0.141809	0.12193	0.132808	0.177376	0.125277	0.637967	0.650521	0.638318	0.266064	0.255638	0.267907	0.427468	0.485721	0.459104	0.135066	0.120985	0.109829	0.398019	0.416225	0.423231	0.22886	0.186003	0.265165	0.107467	0.271141	0.201579	0.0430706	0.257345	0.276856	0.138524	0.192641	0.288859	0.288342	0.276158	0.168895	0.18659	0.183383
rifampicin	0	0.0314443	0.0282849	0.024209	0.0457761	0.0160383	0.0177621	0.1372	0.120353	0.104631	0.0293137	0.0315545	0.0332076	0.0154733	0.0508766	0.0585997	0	0.209683	0.232669	0.207125	0.0668923	0.0630907	0.0746296	0.201184	0.239021	0.23066	0.0502304	0.0386988	0.0365475	0.140349	0.121036	0.126465	0	0	0	0	0.0395544	0.0489577	0.0251525	0.0760211	0.0667335	0	0	0.0642919	0.0518035	0.060299	0.0291208	0.0333255	0.0242767
sulphonamide	0.779254	0.186862	0.206778	0.16091	0.288109	0.108756	0.146494	0.29916	0.302816	0.263325	0.173215	0.242962	0.227073	0.123132	0.287659	0.267841	0.988469	0.719931	0.766398	0.715639	0.29599	0.29099	0.286509	0.640446	0.762534	0.68469	0.215985	0.218024	0.192347	0.576719	0.55719	0.523457	0.893505	0.979411	1.00857	0.960273	1.10943	0.802349	0.76062	0.826482	1.01946	1.11175	0.996445	0.825814	0.827207	0.812325	0.34157	0.345484	0.320071
tetracycline	0.78159	0.612829	0.773179	0.751698	1.02138	0.698719	0.662851	1.16673	1.10492	1.29719	1.30202	1.36647	1.34624	0.826971	0.66923	0.65992	1.2634	0.919353	0.95301	0.87266	0.804472	0.813776	0.807218	1.02536	1.02232	1.017	0.860621	0.851032	0.81694	1.01291	1.00982	0.983899	0.810741	1.43281	1.11921	0.998945	1.67769	1.22469	0.628862	0.914234	3.26188	1.51408	1.20208	0.784502	0.769579	0.689987	0.353177	0.467749	0.543583
trimethoprim	0.0825591	0.0822517	0.0941488	0.0584415	0.110388	0.029806	0.0335015	0.177144	0.134567	0.141148	0.158918	0.14306	0.128515	0.0277226	0.11125	0.0955461	0.00527325	0.242482	0.258296	0.244383	0.124551	0.129794	0.142907	0.236343	0.257539	0.255231	0.0965184	0.109323	0.0958673	0.2994	0.318755	0.296433	0.00157148	0.0165105	0.00212922	0.0617104	0.0360972	0.0534726	0.00990508	0.100436	0.0761719	0.060874	0.0660828	0.281758	0.268745	0.272253	0.10679	0.117286	0.100139
[truncated: 580 more columns]

## Sheet: Table S4
Table S4. Genus annotation level of ARG-carrying contigs and their classification of ARG-carrying bacteria
Contig ID	Genus	ARGs carried
SRR6323558_(paired)_contig_4007	Absiella	aminoglycoside
SRR6323525_(paired)_contig_4965	Acetoanaerobium	phenicol
SRR6323526_(paired)_contig_28967	Acetobacterium	macrolide
ERR2241887_(paired)_contig_3638	Achromobacter	beta-lactam
ERR2241893_(paired)_contig_31768	Achromobacter	beta-lactam
ERR2241895_(paired)_contig22717	Achromobacter	beta-lactam
ERR2241985_(paired)_contig_2609	Achromobacter	aminoglycoside
ERR2241985_(paired)_contig_2609	Achromobacter	aminoglycoside
ERR2241986_(paired)_contig_393	Achromobacter	aminoglycoside
ERR2241986_(paired)_contig_393	Achromobacter	aminoglycoside
1-C-2_trim_(paired)_contig_4349	Acinetobacter	tetracycline
1-C-3_trim_(paired)_contig0010	Acinetobacter	tetracycline
1-C-3_trim_(paired)_contig_24485	Acinetobacter	macrolide
1-F-3_trim_(paired)_contig_20333	Acinetobacter	aminoglycoside
1-M-1_trim_(paired)_contig5572	Acinetobacter	tetracycline
1-M-1_trim_(paired)_contig_5276	Acinetobacter	macrolide
2-G-1_trim_(paired)_contig_3560	Acinetobacter	aminoglycoside
2-M-1_trim_(paired)_contig_4952	Acinetobacter	sulphonamide
2-M-2_trim_(paired)_contig_2606	Acinetobacter	sulphonamide
2-M-3_trim_(paired)_contig_45157	Acinetobacter	tetracycline
4-A-2_trim_(paired)_contig048	Acinetobacter	aminoglycoside
4-A-3_trim_(paired)_contig509	Acinetobacter	aminoglycoside
4-G-1_trim_(paired)_contig_4809	Acinetobacter	phenicol
4-M-2_trim_(paired)_contig_6689	Acinetobacter	phenicol
6-A-1_trim_(paired)_contig_5519	Acinetobacter	sulphonamide
6-A-2_trim_(paired)_contig_29	Acinetobacter	sulphonamide
6-A-2_trim_(paired)_contig_8976	Acinetobacter	tetracycline
6-A-3_trim_(paired)_contig_21594	Acinetobacter	sulphonamide
6-A-3_trim_(paired)_contig_8882	Acinetobacter	aminoglycoside
6-C-1_trim_(paired)_contig_41694	Acinetobacter	sulphonamide
6-C-2_trim_(paired)_contig5011	Acinetobacter	beta-lactam
6-C-3_trim_(paired)_contig_56634	Acinetobacter	beta-lactam
6-G-1_trim_(paired)_contig_68815	Acinetobacter	beta-lactam
6-G-2_trim_(paired)_contig_24534	Acinetobacter	beta-lactam
6-G-2_trim_(paired)_contig_26918	Acinetobacter	beta-lactam
6-G-2_trim_(paired)_contig_50040	Acinetobacter	macrolide
6-G-3_trim_(paired)_contig_37897	Acinetobacter	beta-lactam
6-G-3_trim_(paired)_contig_6206	Acinetobacter	tetracycline
6-M-2_trim_(paired)_contig3026	Acinetobacter	sulphonamide
6-M-2_trim_(paired)_contig4626	Acinetobacter	aminoglycoside
6-M-2_trim_(paired)_contig_41608	Acinetobacter	tetracycline
6-M-3_trim_(paired)_contig_69077	Acinetobacter	macrolide
22_(paired)_contig_2404	Acinetobacter	sulphonamide
22_(paired)_contig_5812	Acinetobacter	beta-lactam
24_(paired)_contig_5992	Acinetobacter	sulphonamide
25_(paired)_contig_2913	Acinetobacter	sulphonamide
25_(paired)_contig_556	Acinetobacter	aminoglycoside
26_(paired)_contig4631	Acinetobacter	beta-lactam
28_(paired)_contig_6134	Acinetobacter	sulphonamide
29_(paired)_contig041	Acinetobacter	aminoglycoside
4_(paired)_contig041	Acinetobacter	sulphonamide
42_(paired)_contig_8935	Acinetobacter	tetracycline
43_(paired)_contig1018	Acinetobacter	beta-lactam
43_(paired)_contig6493	Acinetobacter	tetracycline
44_(paired)_contig2119	Acinetobacter	tetracycline
44_(paired)_contig_208	Acinetobacter	sulphonamide
45_(paired)_contig_6166	Acinetobacter	sulphonamide
46_(paired)_contig1033	Acinetobacter	beta-lactam
46_(paired)_contig_2796	Acinetobacter	tetracycline
48_(paired)_contig_5517	Acinetobacter	sulphonamide
5_(paired)_contig_3248	Acinetobacter	quinolone
61_(paired)_contig3979	Acinetobacter	beta-lactam
61_(paired)_contig540	Acinetobacter	beta-lactam
61_(paired)_contig_2390	Acinetobacter	tetracycline
62_(paired)_contig2429	Acinetobacter	tetracycline
62_(paired)_contig7820	Acinetobacter	beta-lactam
63_(paired)_contig_22205	Acinetobacter	beta-lactam
63_(paired)_contig_4773	Acinetobacter	tetracycline
64_(paired)_contig1999	Acinetobacter	tetracycline
64_(paired)_contig_22380	Acinetobacter	beta-lactam
65_(paired)_contig7974	Acinetobacter	beta-lactam
65_(paired)_contig_6718	Acinetobacter	tetracycline
66_(paired)_contig_6803	Acinetobacter	beta-lactam
66_(paired)_contig_8347	Acinetobacter	tetracycline
68_(paired)_contig016	Acinetobacter	beta-lactam
68_(paired)_contig6111	Acinetobacter	tetracycline
68_(paired)_contig_5087	Acinetobacter	sulphonamide
68_(paired)_contig_9080	Acinetobacter	tetracycline
8_(paired)_contig_2521	Acinetobacter	sulphonamide
ERR2241635_(paired)_contig_4977	Acinetobacter	sulphonamide
ERR2241643_(paired)_contig_22390	Acinetobacter	trimethoprim
ERR2241643_(paired)_contig_38088	Acinetobacter	beta-lactam
ERR2241647_(paired)_contig_23675	Acinetobacter	sulphonamide
ERR2241686_(paired)_contig_27996	Acinetobacter	sulphonamide
ERR2241692_(paired)_contig90241	Acinetobacter	aminoglycoside
ERR2241698_(paired)_contig1784	Acinetobacter	sulphonamide
ERR2241701_(paired)_contig_9104	Acinetobacter	macrolide
ERR2241725_(paired)_contig1484	Acinetobacter	sulphonamide
ERR2241727_(paired)_contig_5963	Acinetobacter	sulphonamide
ERR2241734_(paired)_contig_8704	Acinetobacter	sulphonamide
ERR2241735_(paired)_contig_4384	Acinetobacter	sulphonamide
ERR2241736_(paired)_contig_4791	Acinetobacter	sulphonamide
ERR2241738_(paired)_contig0230	Acinetobacter	sulphonamide
ERR2241740_(paired)_contig_9595	Acinetobacter	sulphonamide
ERR2241743_(paired)_contig_877	Acinetobacter	sulphonamide
ERR2241747_(paired)_contig_4174	Acinetobacter	beta-lactam
ERR2241747_(paired)_contig_41860	Acinetobacter	sulphonamide
ERR2241749_(paired)_contig_20325	Acinetobacter	macrolide
ERR2241749_(paired)_contig_3734	Acinetobacter	tetracycline
ERR2241749_(paired)_contig_6757	Acinetobacter	sulphonamide
ERR2241750_(paired)_contig_21913	Acinetobacter	sulphonamide
ERR2241752_(paired)_contig32917	Acinetobacter	macrolide
ERR2241752_(paired)_contig7372	Acinetobacter	sulphonamide
ERR2241752_(paired)_contig_69006	Acinetobacter	tetracycline
ERR2241753_(paired)_contig_96263	Acinetobacter	macrolide
ERR2241755_(paired)_contig8990	Acinetobacter	sulphonamide
ERR2241758_(paired)_contig_34821	Acinetobacter	tetracycline
ERR2241761_(paired)_contig_8336	Acinetobacter	beta-lactam
ERR2241763_(paired)_contig_231406	Acinetobacter	aminoglycoside
ERR2241763_(paired)_contig_39333	Acinetobacter	sulphonamide
ERR2241765_(paired)_contig247	Acinetobacter	sulphonamide
ERR2241770_(paired)_contig_22175	Acinetobacter	sulphonamide
ERR2241784_(paired)_contig_27690	Acinetobacter	sulphonamide
ERR2241794_(paired)_contig_34659	Acinetobacter	sulphonamide
ERR2241799_(paired)_contig_53337	Acinetobacter	tetracycline
ERR2241801_(paired)_contig_6232	Acinetobacter	beta-lactam
ERR2241801_(paired)_contig_7681	Acinetobacter	sulphonamide
ERR2241809_(paired)_contig_59990	Acinetobacter	aminoglycoside
ERR2241818_(paired)_contig3637	Acinetobacter	sulphonamide
ERR2241819_(paired)_contig308	Acinetobacter	sulphonamide
ERR2241819_(paired)_contig_49822	Acinetobacter	aminoglycoside
ERR2241828_(paired)_contig0223	Acinetobacter	sulphonamide
ERR2241848_(paired)_contig3755	Acinetobacter	sulphonamide
ERR2241848_(paired)_contig_74680	Acinetobacter	macrolide
ERR2241849_(paired)_contig_31730	Acinetobacter	sulphonamide
ERR2241851_(paired)_contig_26356	Acinetobacter	sulphonamide
ERR2241851_(paired)_contig_62478	Acinetobacter	phenicol
ERR2241851_(paired)_contig_74965	Acinetobacter	beta-lactam
ERR2241853_(paired)_contig_34611	Acinetobacter	sulphonamide
ERR2241855_(paired)_contig_27197	Acinetobacter	sulphonamide
ERR2241860_(paired)_contig_27083	Acinetobacter	sulphonamide
ERR2241860_(paired)_contig_47034	Acinetobacter	aminoglycoside
ERR2241860_(paired)_contig_56379	Acinetobacter	aminoglycoside
ERR2241862_(paired)_contig7647	Acinetobacter	sulphonamide
ERR2241887_(paired)_contig_2881	Acinetobacter	sulphonamide
ERR2241888_(paired)_contig8981	Acinetobacter	aminoglycoside
ERR2241892_(paired)_contig7649	Acinetobacter	sulphonamide
ERR2241892_(paired)_contig_75419	Acinetobacter	macrolide
ERR2241894_(paired)_contig_4542	Acinetobacter	sulphonamide
ERR2241895_(paired)_contig_6774	Acinetobacter	sulphonamide
ERR2241896_(paired)_contig2579	Acinetobacter	sulphonamide
ERR2241898_(paired)_contig2798	Acinetobacter	sulphonamide
ERR2241899_(paired)_contig_23827	Acinetobacter	beta-lactam
ERR2241899_(paired)_contig_44244	Acinetobacter	beta-lactam
ERR2241899_(paired)_contig_7377	Acinetobacter	tetracycline
ERR2241900_(paired)_contig_41875	Acinetobacter	sulphonamide
ERR2241902_(paired)_contig_9310	Acinetobacter	sulphonamide
ERR2241903_(paired)_contig2019	Acinetobacter	sulphonamide
ERR2241904_(paired)_contig_21759	Acinetobacter	sulphonamide
ERR2241904_(paired)_contig_54004	Acinetobacter	beta-lactam
ERR2241904_(paired)_contig_5635	Acinetobacter	tetracycline
ERR2241907_(paired)_contig_24415	Acinetobacter	aminoglycoside
ERR2241907_(paired)_contig_25810	Acinetobacter	sulphonamide
ERR2241950_(paired)_contig42559	Acinetobacter	tetracycline
ERR2241953_(paired)_contig376	Acinetobacter	tetracycline
ERR2241953_(paired)_contig7391	Acinetobacter	phenicol
ERR2241953_(paired)_contig989	Acinetobacter	sulphonamide
ERR2241953_(paired)_contig_30623	Acinetobacter	beta-lactam
ERR2241953_(paired)_contig_7683	Acinetobacter	aminoglycoside
ERR2241955_(paired)_contig6370	Acinetobacter	macrolide
ERR2241955_(paired)_contig684	Acinetobacter	sulphonamide
ERR2241957_(paired)_contig_4932	Acinetobacter	sulphonamide
ERR2241971_(paired)_contig_73270	Acinetobacter	tetracycline
ERR2241978_(paired)_contig_4353	Acinetobacter	sulphonamide
ERR2241981_(paired)_contig_25410	Acinetobacter	sulphonamide
ERR2241982_(paired)_contig06192	Acinetobacter	macrolide
ERR2241982_(paired)_contig414	Acinetobacter	phenicol
ERR2241982_(paired)_contig_26559	Acinetobacter	sulphonamide
ERR2241982_(paired)_contig_5687	Acinetobacter	tetracycline
ERR2241983_(paired)_contig_2281	Acinetobacter	sulphonamide
ERR2241983_(paired)_contig_40729	Acinetobacter	tetracycline
ERR2241985_(paired)_contig3470	Acinetobacter	sulphonamide
ERR2241985_(paired)_contig_32604	Acinetobacter	macrolide
ERR2241985_(paired)_contig_40033	Acinetobacter	tetracycline
ERR2241985_(paired)_contig_71523	Acinetobacter	macrolide
ERR2241986_(paired)_contig3085	Acinetobacter	sulphonamide
SRR4022189_(paired)_contig_407	Acinetobacter	sulphonamide
SRR4022189_(paired)_contig_47632	Acinetobacter	phenicol
SRR4022189_(paired)_contig_51025	Acinetobacter	beta-lactam
SRR4022189_(paired)_contig_70994	Acinetobacter	beta-lactam
SRR4022190_(paired)_contig1011	Acinetobacter	sulphonamide
SRR4022190_(paired)_contig_2424	Acinetobacter	sulphonamide
SRR4022190_(paired)_contig_25527	Acinetobacter	beta-lactam
SRR4022190_(paired)_contig_26575	Acinetobacter	beta-lactam
SRR4022190_(paired)_contig_31277	Acinetobacter	tetracycline
SRR4022190_(paired)_contig_35261	Acinetobacter	phenicol
SRR4022190_(paired)_contig_5950	Acinetobacter	aminoglycoside
SRR4022191_(paired)_contig_230	Acinetobacter	sulphonamide
SRR4022191_(paired)_contig_57324	Acinetobacter	tetracycline
SRR4022191_(paired)_contig_92004	Acinetobacter	beta-lactam
SRR4022192_(paired)_contig_265	Acinetobacter	sulphonamide
SRR4022192_(paired)_contig_4363	Acinetobacter	aminoglycoside
SRR4022192_(paired)_contig_5994	Acinetobacter	phenicol
SRR4022196_(paired)_contig01233	Acinetobacter	beta-lactam
SRR4022196_(paired)_contig963	Acinetobacter	trimethoprim
SRR4022197_(paired)_contig0653	Acinetobacter	aminoglycoside
SRR4022197_(paired)_contig3933	Acinetobacter	phenicol
SRR4022197_(paired)_contig3966	Acinetobacter	macrolide
SRR4022197_(paired)_contig_25056	Acinetobacter	beta-lactam
SRR4022197_(paired)_contig_2766	Acinetobacter	beta-lactam
SRR4022197_(paired)_contig_34998	Acinetobacter	phenicol
SRR4022197_(paired)_contig_43715	Acinetobacter	beta-lactam
SRR4022197_(paired)_contig_6747	Acinetobacter	sulphonamide
SRR4022197_(paired)_contig_70590	Acinetobacter	tetracycline
SRR4022197_(paired)_contig_9948	Acinetobacter	aminoglycoside
SRR4022238_(paired)_contig676	Acinetobacter	sulphonamide
SRR4022238_(paired)_contig8245	Acinetobacter	beta-lactam
SRR4022238_(paired)_contig_2117	Acinetobacter	sulphonamide
SRR4022238_(paired)_contig_6682	Acinetobacter	tetracycline
SRR4022238_(paired)_contig_99924	Acinetobacter	beta-lactam
SRR4022239_(paired)_contig04413	Acinetobacter	beta-lactam
SRR4022239_(paired)_contig_2683	Acinetobacter	tetracycline
SRR4022239_(paired)_contig_34356	Acinetobacter	beta-lactam
SRR4022239_(paired)_contig_6359	Acinetobacter	phenicol
SRR4022240_(paired)_contig0247	Acinetobacter	macrolide
SRR4022240_(paired)_contig1371	Acinetobacter	beta-lactam
SRR4022240_(paired)_contig3317	Acinetobacter	beta-lactam
SRR4022240_(paired)_contig7041	Acinetobacter	tetracycline
SRR4022240_(paired)_contig_20980	Acinetobacter	aminoglycoside
SRR4022240_(paired)_contig_2658	Acinetobacter	sulphonamide
SRR4022240_(paired)_contig_56677	Acinetobacter	beta-lactam
SRR4022240_(paired)_contig_927	Acinetobacter	sulphonamide
SRR4022241_(paired)_contig1567	Acinetobacter	beta-lactam
SRR4022241_(paired)_contig646	Acinetobacter	sulphonamide
SRR4096733_(paired)_contig9127	Acinetobacter	aminoglycoside
SRR4096733_(paired)_contig_31212	Acinetobacter	tetracycline
SRR4096744_(paired)_contig3850	Acinetobacter	aminoglycoside
SRR4096744_(paired)_contig_2710	Acinetobacter	aminoglycoside
SRR4096744_(paired)_contig_2710	Acinetobacter	sulphonamide
SRR4096749_(paired)_contig4319	Acinetobacter	sulphonamide
SRR4096751_(paired)_contig_3055	Acinetobacter	aminoglycoside
SRR6323236_(paired)_contig7541	Acinetobacter	aminoglycoside
SRR6323279_(paired)_contig_25571	Acinetobacter	sulphonamide
SRR6323283_(paired)_contig_36724	Acinetobacter	sulphonamide
SRR6323287_(paired)_contig_54420	Acinetobacter	sulphonamide
SRR6323289_(paired)_contig8730	Acinetobacter	sulphonamide
SRR6323292_(paired)_contig5485	Acinetobacter	sulphonamide
SRR6323294_(paired)_contig_22537	Acinetobacter	sulphonamide
SRR6323305_(paired)_contig_8601	Acinetobacter	sulphonamide
SRR6323308_(paired)_contig_4512	Acinetobacter	sulphonamide
SRR6323312_(paired)_contig_28293	Acinetobacter	sulphonamide
SRR6323316_(paired)_contig_31715	Acinetobacter	sulphonamide
SRR6323320_(paired)_contig_28528	Acinetobacter	sulphonamide
SRR6323321_(paired)_contig_9984	Acinetobacter	aminoglycoside
SRR6323323_(paired)_contig361	Acinetobacter	sulphonamide
SRR6323324_(paired)_contig_625	Acinetobacter	sulphonamide
SRR6323332_(paired)_contig_5067	Acinetobacter	aminoglycoside
SRR6323332_(paired)_contig_5067	Acinetobacter	sulphonamide
SRR6323343_(paired)_contig75	Acinetobacter	sulphonamide
SRR6323347_(paired)_contig8458	Acinetobacter	sulphonamide
SRR6323354_(paired)_contig592	Acinetobacter	sulphonamide
SRR6323356_(paired)_contig4787	Acinetobacter	sulphonamide
SRR6323362_(paired)_contig_6027	Acinetobacter	sulphonamide
SRR6323384_(paired)_contig_4107	Acinetobacter	aminoglycoside
SRR6323391_(paired)_contig_21362	Acinetobacter	sulphonamide
SRR6323393_(paired)_contig_3144	Acinetobacter	sulphonamide
SRR6323393_(paired)_contig_3774	Acinetobacter	aminoglycoside
SRR6323396_(paired)_contig_4142	Acinetobacter	tetracycline
SRR6323396_(paired)_contig_6520	Acinetobacter	phenicol
SRR6323428_(paired)_contig_28710	Acinetobacter	sulphonamide
SRR6323429_(paired)_contig_7802	Acinetobacter	sulphonamide
SRR6323441_(paired)_contig8718	Acinetobacter	sulphonamide
SRR6323445_(paired)_contig_5247	Acinetobacter	aminoglycoside
SRR6323450_(paired)_contig672	Acinetobacter	phenicol
SRR6323451_(paired)_contig4135	Acinetobacter	sulphonamide
SRR6323461_(paired)_contig_4540	Acinetobacter	sulphonamide
SRR6323493_(paired)_contig5182	Acinetobacter	sulphonamide
SRR6323494_(paired)_contig0963	Acinetobacter	sulphonamide
SRR6323501_(paired)_contig_46786	Acinetobacter	sulphonamide
SRR6323510_(paired)_contig_6054	Acinetobacter	macrolide
SRR6323523_(paired)_contig3656	Acinetobacter	beta-lactam
SRR6323523_(paired)_contig_2745	Acinetobacter	sulphonamide
SRR6323530_(paired)_contig_5882	Acinetobacter	sulphonamide
SRR6323532_(paired)_contig8759	Acinetobacter	sulphonamide
SRR6323536_(paired)_contig849	Acinetobacter	sulphonamide
SRR6323539_(paired)_contig_21601	Acinetobacter	sulphonamide
SRR6323544_(paired)_contig_3190	Acinetobacter	sulphonamide
SRR6323559_(paired)_contig_2391	Acinetobacter	sulphonamide
SRR6323575_(paired)_contig_29921	Acinetobacter	sulphonamide
SRR6323576_(paired)_contig_4346	Acinetobacter	sulphonamide
ERR2241731_(paired)_contig_40914	Actinobacillus	sulphonamide
ERR2241733_(paired)_contig_28824	Actinobacillus	sulphonamide
ERR2241737_(paired)_contig_35271	Actinobacillus	sulphonamide
ERR2241893_(paired)_contig4899	Actinobacillus	sulphonamide
SRR4022196_(paired)_contig_2684	Actinobacillus	sulphonamide
SRR4022196_(paired)_contig_4629	Actinobacillus	tetracycline
SRR4022239_(paired)_contig_51369	Actinobacillus	tetracycline
SRR6323260_(paired)_contig_8427	Actinobacillus	sulphonamide
SRR6323447_(paired)_contig1378	Actinobacillus	sulphonamide
SRR6323447_(paired)_contig1378	Actinobacillus	aminoglycoside
SRR6323546_(paired)_contig_31250	Actinobacillus	aminoglycoside
SRR6323546_(paired)_contig_31250	Actinobacillus	sulphonamide
ERR2241665_(paired)_contig_53795	Actinobaculum	tetracycline
ERR2241848_(paired)_contig_33487	Actinobaculum	tetracycline
ERR2245455_(paired)_contig05664	Actinobaculum	tetracycline
SRR6323566_(paired)_contig_4196	Actinobaculum	tetracycline
ERR2241733_(paired)_contig3850	Actinomyces	trimethoprim
ERR2241794_(paired)_contig_21063	Actinomyces	trimethoprim
ERR2241931_(paired)_contig550	Actinomyces	tetracycline
SRR6323263_(paired)_contig_572	Actinomyces	tetracycline
SRR6323372_(paired)_contig_24148	Actinomyces	tetracycline
SRR6323372_(paired)_contig_507	Actinomyces	tetracycline
SRR6323548_(paired)_contig_871	Actinomyces	tetracycline
SRR6323556_(paired)_contig_590	Actinomyces	tetracycline
2-C-1_trim_(paired)_contig_4831	Acutalibacter	aminoglycoside
2-C-3_trim_(paired)_contig_8227	Acutalibacter	aminoglycoside
2-G-1_trim_(paired)_contig_9781	Acutalibacter	aminoglycoside
4-A-1_trim_(paired)_contig_8863	Acutalibacter	aminoglycoside
4-A-3_trim_(paired)_contig567	Acutalibacter	aminoglycoside
4-F-2_trim_(paired)_contig2341	Acutalibacter	aminoglycoside
4-G-1_trim_(paired)_contig_8998	Acutalibacter	aminoglycoside
SRR4022197_(paired)_contig_48639	Acutalibacter	aminoglycoside
SRR6323398_(paired)_contig4572	Acutalibacter	aminoglycoside
SRR6323471_(paired)_contig2	Aeriscardovia	tetracycline
SRR6323515_(paired)_contig_533	Aeriscardovia	macrolide
SRR6323520_(paired)_contig91	Aeriscardovia	macrolide
SRR6323521_(paired)_contig_3120	Aeriscardovia	macrolide
SRR6323523_(paired)_contig_50	Aeriscardovia	macrolide
SRR6323524_(paired)_contig_2370	Aeriscardovia	macrolide
ERR2241728_(paired)_contig_35667	Aerococcus	trimethoprim
ERR2241784_(paired)_contig_7335	Aerococcus	phenicol
ERR2241828_(paired)_contig_45759	Aerococcus	trimethoprim
ERR2241848_(paired)_contig_21355	Aerococcus	phenicol
ERR2241866_(paired)_contig_4254	Aerococcus	phenicol
SRR4022240_(paired)_contig_233	Aerococcus	aminoglycoside
SRR6323386_(paired)_contig_2389	Aerococcus	macrolide
ERR2241657_(paired)_contig_2329	Aeromonas	aminoglycoside
ERR2241704_(paired)_contig_8365	Aeromonas	aminoglycoside
ERR2241704_(paired)_contig_8365	Aeromonas	aminoglycoside
ERR2241741_(paired)_contig_41168	Aeromonas	trimethoprim
ERR2241741_(paired)_contig_41168	Aeromonas	aminoglycoside
ERR2241752_(paired)_contig_6930	Aeromonas	aminoglycoside
ERR2241755_(paired)_contig_58723	Aeromonas	aminoglycoside
ERR2241770_(paired)_contig2835	Aeromonas	aminoglycoside
ERR2241783_(paired)_contig_23645	Aeromonas	aminoglycoside
ERR2241783_(paired)_contig_74371	Aeromonas	aminoglycoside
ERR2241783_(paired)_contig_74371	Aeromonas	trimethoprim
ERR2241794_(paired)_contig6762	Aeromonas	aminoglycoside
ERR2241861_(paired)_contig_78720	Aeromonas	trimethoprim
ERR2241862_(paired)_contig_28353	Aeromonas	aminoglycoside
ERR2241864_(paired)_contig_69390	Aeromonas	aminoglycoside
ERR2241889_(paired)_contig64554	Aeromonas	aminoglycoside
ERR2241893_(paired)_contig7994	Aeromonas	aminoglycoside
ERR2241901_(paired)_contig_38146	Aeromonas	aminoglycoside
ERR2241980_(paired)_contig_60386	Aeromonas	aminoglycoside
ERR2241982_(paired)_contig_65710	Aeromonas	aminoglycoside
ERR2241983_(paired)_contig_28641	Aeromonas	aminoglycoside
ERR2241983_(paired)_contig_28641	Aeromonas	aminoglycoside
ERR2241985_(paired)_contig6552	Aeromonas	tetracycline
SRR4022189_(paired)_contig_50502	Aeromonas	tetracycline
SRR4022238_(paired)_contig_48789	Aeromonas	tetracycline
SRR4022238_(paired)_contig_8626	Aeromonas	tetracycline
SRR6323247_(paired)_contig_22569	Aeromonas	phenicol
SRR6323539_(paired)_contig9169	Aeromonas	aminoglycoside
SRR6323559_(paired)_contig_4407	Aeromonas	beta-lactam
SRR6323559_(paired)_contig_6502	Aeromonas	beta-lactam
SRR6323559_(paired)_contig_6541	Aeromonas	beta-lactam
SRR6323559_(paired)_contig_8112	Aeromonas	tetracycline
SRR6323564_(paired)_contig_3873	Aeromonas	aminoglycoside
1-M-1_trim_(paired)_contig38	Agathobaculum	tetracycline
4-A-1_trim_(paired)_contig_4809	Agathobaculum	tetracycline
ERR2241689_(paired)_contig_5291	Agathobaculum	tetracycline
ERR2241691_(paired)_contig_6379	Agathobaculum	tetracycline
ERR2241698_(paired)_contig_34916	Agathobaculum	tetracycline
SRR6323281_(paired)_contig012	Agathobaculum	tetracycline
SRR6323355_(paired)_contig_2065	Agathobaculum	tetracycline
SRR6323391_(paired)_contig_948	Agathobaculum	tetracycline
SRR6323463_(paired)_contig_4514	Agathobaculum	tetracycline
SRR6323401_(paired)_contig_3474	Agrobacterium	phenicol
SRR6323441_(paired)_contig5176	Agrobacterium	phenicol
ERR2241741_(paired)_contig5055	Agrococcus	tetracycline
ERR2241849_(paired)_contig_6282	Agrococcus	tetracycline
ERR2241864_(paired)_contig486	Agrococcus	tetracycline
ERR2241903_(paired)_contig_8537	Agrococcus	tetracycline
ERR2241909_(paired)_contig15174	Agrococcus	tetracycline
SRR6323325_(paired)_contig_4789	Agrococcus	tetracycline
SRR6323326_(paired)_contig_4546	Agrococcus	tetracycline
SRR6323401_(paired)_contig4410	Agrococcus	tetracycline
SRR6323441_(paired)_contig3492	Agrococcus	tetracycline
SRR6323503_(paired)_contig_41148	Agrococcus	tetracycline
SRR6323512_(paired)_contig_8761	Agrococcus	tetracycline
SRR6323531_(paired)_contig_29703	Agrococcus	tetracycline
SRR6323486_(paired)_contig_32	Akkermansia	macrolide
SRR4022189_(paired)_contig2344	Aliidiomarina	fosfomycin
SRR4022192_(paired)_contig427	Aliidiomarina	fosfomycin
21_(paired)_contig_4069	Alistipes	macrolide
27_(paired)_contig_984	Alistipes	tetracycline
41_(paired)_contig830	Alistipes	tetracycline
43_(paired)_contig981	Alistipes	macrolide
44_(paired)_contig299	Alistipes	tetracycline
44_(paired)_contig_369	Alistipes	macrolide
47_(paired)_contig964	Alistipes	macrolide
61_(paired)_contig_285	Alistipes	macrolide
62_(paired)_contig951	Alistipes	macrolide
63_(paired)_contig_3730	Alistipes	tetracycline
63_(paired)_contig_836	Alistipes	macrolide
65_(paired)_contig114	Alistipes	macrolide
66_(paired)_contig727	Alistipes	tetracycline
68_(paired)_contig14	Alistipes	macrolide
68_(paired)_contig_746	Alistipes	tetracycline
69_(paired)_contig777	Alistipes	macrolide
ERR2241628_(paired)_contig_59	Alistipes	tetracycline
ERR2241632_(paired)_contig_5648	Alistipes	beta-lactam
ERR2241639_(paired)_contig_698	Alistipes	tetracycline
ERR2241639_(paired)_contig_698	Alistipes	macrolide
ERR2241639_(paired)_contig_698	Alistipes	tetracycline
ERR2241639_(paired)_contig_703	Alistipes	tetracycline
ERR2241665_(paired)_contig_521	Alistipes	tetracycline
ERR2241665_(paired)_contig_521	Alistipes	macrolide
ERR2241690_(paired)_contig_2295	Alistipes	tetracycline
ERR2241690_(paired)_contig_2295	Alistipes	macrolide
ERR2241690_(paired)_contig_2295	Alistipes	tetracycline
ERR2241701_(paired)_contig_42	Alistipes	beta-lactam
ERR2241725_(paired)_contig_273	Alistipes	tetracycline
ERR2241728_(paired)_contig_88	Alistipes	macrolide
ERR2241728_(paired)_contig_88	Alistipes	tetracycline
ERR2241752_(paired)_contig_7	Alistipes	macrolide
ERR2241752_(paired)_contig_7	Alistipes	beta-lactam
ERR2241754_(paired)_contig0206	Alistipes	macrolide
ERR2241754_(paired)_contig_41917	Alistipes	tetracycline
ERR2241852_(paired)_contig_797	Alistipes	beta-lactam
ERR2241854_(paired)_contig37	Alistipes	tetracycline
ERR2241904_(paired)_contig175	Alistipes	macrolide
ERR2241943_(paired)_contig_490	Alistipes	tetracycline
ERR2241943_(paired)_contig_490	Alistipes	macrolide
ERR2241943_(paired)_contig_490	Alistipes	tetracycline
SRR4022240_(paired)_contig_3019	Alistipes	macrolide
SRR6323243_(paired)_contig0967	Alistipes	macrolide
SRR6323258_(paired)_contig_3685	Alistipes	macrolide
SRR6323264_(paired)_contig167	Alistipes	macrolide
SRR6323268_(paired)_contig_514	Alistipes	tetracycline
SRR6323278_(paired)_contig_419	Alistipes	macrolide
SRR6323301_(paired)_contig_4543	Alistipes	macrolide
SRR6323316_(paired)_contig1890	Alistipes	macrolide
SRR6323329_(paired)_contig_5599	Alistipes	macrolide
SRR6323392_(paired)_contig_3392	Alistipes	macrolide
SRR6323394_(paired)_contig89	Alistipes	macrolide
SRR6323416_(paired)_contig_9123	Alistipes	macrolide
SRR6323439_(paired)_contig2166	Alistipes	macrolide
SRR6323456_(paired)_contig_679	Alistipes	macrolide
SRR6323463_(paired)_contig_698	Alistipes	macrolide
SRR6323466_(paired)_contig807	Alistipes	macrolide
SRR6323496_(paired)_contig_648	Alistipes	tetracycline
SRR6323527_(paired)_contig710	Alistipes	tetracycline
SRR6323532_(paired)_contig_2722	Alistipes	macrolide
SRR6323536_(paired)_contig_358	Alistipes	macrolide
SRR6323539_(paired)_contig_8506	Alistipes	macrolide
SRR6323552_(paired)_contig_476	Alistipes	macrolide
SRR6323572_(paired)_contig_226	Alistipes	macrolide
SRR4022240_(paired)_contig_5100	Alkalibacterium	tetracycline
1-F-2_trim_(paired)_contig9053	Alkalibaculum	macrolide
1-G-1_trim_(paired)_contig_25302	Alkalibaculum	macrolide
1-G-2_trim_(paired)_contig_21971	Alkalibaculum	macrolide
1-G-3_trim_(paired)_contig9543	Alkalibaculum	macrolide
1-M-2_trim_(paired)_contig_30582	Alkalibaculum	macrolide
2-C-2_trim_(paired)_contig_46268	Alkalibaculum	macrolide
2-G-3_trim_(paired)_contig_35527	Alkalibaculum	macrolide
4-C-1_trim_(paired)_contig_28412	Alkalibaculum	macrolide
4-C-2_trim_(paired)_contig_22054	Alkalibaculum	macrolide
4-C-3_trim_(paired)_contig5395	Alkalibaculum	macrolide
4-G-2_trim_(paired)_contig_51543	Alkalibaculum	macrolide
4-G-3_trim_(paired)_contig_64988	Alkalibaculum	macrolide
ERR2241730_(paired)_contig_79167	Alkalibaculum	macrolide
ERR2241755_(paired)_contig_66427	Alkalibaculum	macrolide
SRR4022190_(paired)_contig_30749	Alkalibaculum	macrolide
SRR4022196_(paired)_contig_86583	Alkalibaculum	macrolide
SRR4022239_(paired)_contig7220	Alkalibaculum	macrolide
SRR4022240_(paired)_contig_33801	Alkalibaculum	macrolide
ERR2241784_(paired)_contig395	Alteromonas	aminoglycoside
ERR2241902_(paired)_contig7485	Amphibacillus	aminoglycoside
ERR2241655_(paired)_contig_31951	Anaerobium	tetracycline
ERR2241759_(paired)_contig_81181	Anaerobium	tetracycline
ERR2241941_(paired)_contig_86907	Anaerobium	tetracycline
SRR4022239_(paired)_contig_20702	Anaerobium	tetracycline
6-F-2_trim_(paired)_contig010	Anaerobutyricum	tetracycline
SRR4022240_(paired)_contig8039	Anaerobutyricum	aminoglycoside
ERR2241980_(paired)_contig0769	Anaeromassilibacillus	aminoglycoside
SRR6323422_(paired)_contig_3512	Anaeromassilibacillus	aminoglycoside
SRR6323463_(paired)_contig_512	Anaeromassilibacillus	aminoglycoside
2-G-1_trim_(paired)_contig3842	Anaerosporobacter	tetracycline
2-M-3_trim_(paired)_contig_7580	Anaerosporobacter	tetracycline
28_(paired)_contig_3729	Anaerosporobacter	tetracycline
46_(paired)_contig_7851	Anaerosporobacter	tetracycline
SRR4096742_(paired)_contig6199	Anaerosporobacter	tetracycline
ERR2241749_(paired)_contig_2781	Anaerotignum	aminoglycoside
ERR2241752_(paired)_contig_36641	Anaerotignum	aminoglycoside
ERR2241756_(paired)_contig2494	Anaerotignum	aminoglycoside
ERR2241783_(paired)_contig8625	Anaerotignum	aminoglycoside
ERR2241904_(paired)_contig_21350	Anaerotignum	aminoglycoside
SRR5282097_(paired)_contig_21451	Anaerotignum	macrolide
SRR6323440_(paired)_contig_2614	Anaerotignum	aminoglycoside
2-A-1_trim_(paired)_contig_6089	Anaerotruncus	tetracycline
2-A-2_trim_(paired)_contig373	Anaerotruncus	tetracycline
4-C-2_trim_(paired)_contig_9394	Anaerotruncus	tetracycline
ERR2241691_(paired)_contig_6378	Anaerotruncus	tetracycline
ERR2241696_(paired)_contig_65179	Anaerotruncus	tetracycline
ERR2241923_(paired)_contig_62140	Anaerotruncus	tetracycline
ERR2241931_(paired)_contig_47256	Anaerotruncus	tetracycline
SRR4022241_(paired)_contig_2836	Anaerotruncus	tetracycline
SRR6323332_(paired)_contig_445	Anaerotruncus	tetracycline
SRR6323452_(paired)_contig_4496	Anaerotruncus	tetracycline
SRR6323455_(paired)_contig_5467	Anaerotruncus	tetracycline
ERR2241653_(paired)_contig_75448	Arthrobacter	tetracycline
SRR4022197_(paired)_contig2576	Arthrobacter	tetracycline
SRR6323298_(paired)_contig_2108	Arthrobacter	tetracycline
SRR6323301_(paired)_contig_39749	Arthrobacter	tetracycline
ERR2241896_(paired)_contig_24852	Atlantibacter	beta-lactam
ERR2241752_(paired)_contig_65631	Atopostipes	aminoglycoside
SRR4022240_(paired)_contig_208	Atopostipes	aminoglycoside
SRR2329455_(paired)_contig110	Azospirillum	tetracycline
ERR2241687_(paired)_contig_34393	Bacillus	macrolide
ERR2241695_(paired)_contig28210	Bacillus	phenicol
ERR2241740_(paired)_contig56394	Bacillus	trimethoprim
ERR2241744_(paired)_contig_63494	Bacillus	trimethoprim
ERR2241770_(paired)_contig_23348	Bacillus	aminoglycoside
ERR2241828_(paired)_contig_53369	Bacillus	macrolide
ERR2241852_(paired)_contig2031	Bacillus	macrolide
ERR2241852_(paired)_contig61141	Bacillus	trimethoprim
ERR2241854_(paired)_contig_59287	Bacillus	macrolide
ERR2241859_(paired)_contig412	Bacillus	phenicol
ERR2241862_(paired)_contig13554	Bacillus	macrolide
ERR2241904_(paired)_contig39947	Bacillus	aminoglycoside
ERR2241909_(paired)_contig_71027	Bacillus	macrolide
ERR2241952_(paired)_contig_8761	Bacillus	macrolide
ERR2241980_(paired)_contig5155	Bacillus	trimethoprim
ERR2241986_(paired)_contig_44303	Bacillus	macrolide
SRR4022238_(paired)_contig_44047	Bacillus	aminoglycoside
SRR4022240_(paired)_contig8340	Bacillus	phenicol
SRR6323237_(paired)_contig_630	Bacillus	tetracycline
SRR6323441_(paired)_contig_5395	Bacillus	macrolide
SRR6323474_(paired)_contig_4444	Bacillus	phenicol
1-A-1_trim_(paired)_contig_47	Bacteroides	beta-lactam
1-A-1_trim_(paired)_contig_47	Bacteroides	beta-lactam
1-A-2_trim_(paired)_contig_38	Bacteroides	beta-lactam
1-A-2_trim_(paired)_contig_38	Bacteroides	beta-lactam
1-A-3_trim_(paired)_contig_94	Bacteroides	beta-lactam
1-A-3_trim_(paired)_contig_94	Bacteroides	beta-lactam
1-C-1_trim_(paired)_contig_321	Bacteroides	beta-lactam
1-C-1_trim_(paired)_contig_321	Bacteroides	beta-lactam
1-C-2_trim_(paired)_contig6	Bacteroides	beta-lactam
1-C-2_trim_(paired)_contig6	Bacteroides	beta-lactam
1-C-3_trim_(paired)_contig_284	Bacteroides	beta-lactam
1-C-3_trim_(paired)_contig_284	Bacteroides	beta-lactam
1-F-1_trim_(paired)_contig92	Bacteroides	beta-lactam
1-F-1_trim_(paired)_contig_496	Bacteroides	beta-lactam
1-F-2_trim_(paired)_contig42	Bacteroides	beta-lactam
1-F-2_trim_(paired)_contig42	Bacteroides	beta-lactam
1-F-3_trim_(paired)_contig_46	Bacteroides	beta-lactam
1-F-3_trim_(paired)_contig_46	Bacteroides	beta-lactam
1-G-1_trim_(paired)_contig_524	Bacteroides	beta-lactam
1-G-1_trim_(paired)_contig_524	Bacteroides	beta-lactam
1-G-2_trim_(paired)_contig_315	Bacteroides	beta-lactam
1-G-2_trim_(paired)_contig_315	Bacteroides	beta-lactam
1-G-3_trim_(paired)_contig_346	Bacteroides	beta-lactam
1-G-3_trim_(paired)_contig_346	Bacteroides	beta-lactam
1-M-1_trim_(paired)_contig_72	Bacteroides	beta-lactam
1-M-1_trim_(paired)_contig_72	Bacteroides	beta-lactam
1-M-2_trim_(paired)_contig00	Bacteroides	beta-lactam
1-M-2_trim_(paired)_contig00	Bacteroides	beta-lactam
1-M-3_trim_(paired)_contig84	Bacteroides	beta-lactam
1-M-3_trim_(paired)_contig84	Bacteroides	beta-lactam
2-A-1_trim_(paired)_contig_25	Bacteroides	beta-lactam
2-A-1_trim_(paired)_contig_25	Bacteroides	beta-lactam
2-A-2_trim_(paired)_contig_83	Bacteroides	beta-lactam
2-A-2_trim_(paired)_contig_83	Bacteroides	beta-lactam
2-A-3_trim_(paired)_contig_93	Bacteroides	beta-lactam
2-A-3_trim_(paired)_contig_93	Bacteroides	beta-lactam
2-C-1_trim_(paired)_contig_419	Bacteroides	beta-lactam
2-C-1_trim_(paired)_contig_419	Bacteroides	beta-lactam
2-C-2_trim_(paired)_contig_21	Bacteroides	beta-lactam
2-C-2_trim_(paired)_contig_21	Bacteroides	beta-lactam
2-C-3_trim_(paired)_contig40	Bacteroides	beta-lactam
2-C-3_trim_(paired)_contig40	Bacteroides	beta-lactam
2-F-1_trim_(paired)_contig13	Bacteroides	beta-lactam
2-F-1_trim_(paired)_contig13	Bacteroides	beta-lactam
2-F-2_trim_(paired)_contig_547	Bacteroides	beta-lactam
2-F-2_trim_(paired)_contig_547	Bacteroides	beta-lactam
2-F-3_trim_(paired)_contig06	Bacteroides	beta-lactam
2-F-3_trim_(paired)_contig06	Bacteroides	beta-lactam
2-G-1_trim_(paired)_contig_214	Bacteroides	beta-lactam
2-G-1_trim_(paired)_contig_214	Bacteroides	beta-lactam
2-G-2_trim_(paired)_contig_39	Bacteroides	beta-lactam
2-G-2_trim_(paired)_contig_39	Bacteroides	beta-lactam
2-G-3_trim_(paired)_contig_47	Bacteroides	beta-lactam
2-G-3_trim_(paired)_contig_47	Bacteroides	beta-lactam
2-M-1_trim_(paired)_contig_272	Bacteroides	beta-lactam
2-M-1_trim_(paired)_contig_272	Bacteroides	beta-lactam
2-M-2_trim_(paired)_contig76	Bacteroides	beta-lactam
2-M-2_trim_(paired)_contig76	Bacteroides	beta-lactam
2-M-3_trim_(paired)_contig73	Bacteroides	beta-lactam
2-M-3_trim_(paired)_contig73	Bacteroides	beta-lactam
4-A-1_trim_(paired)_contig_240	Bacteroides	beta-lactam
4-A-1_trim_(paired)_contig_240	Bacteroides	beta-lactam
4-A-2_trim_(paired)_contig_433	Bacteroides	beta-lactam
4-A-2_trim_(paired)_contig_433	Bacteroides	beta-lactam
4-A-3_trim_(paired)_contig422	Bacteroides	beta-lactam
4-A-3_trim_(paired)_contig422	Bacteroides	beta-lactam
4-C-1_trim_(paired)_contig_713	Bacteroides	beta-lactam
4-C-1_trim_(paired)_contig_713	Bacteroides	beta-lactam
4-C-2_trim_(paired)_contig_319	Bacteroides	beta-lactam
4-C-2_trim_(paired)_contig_319	Bacteroides	beta-lactam
4-C-3_trim_(paired)_contig_480	Bacteroides	beta-lactam
4-C-3_trim_(paired)_contig_480	Bacteroides	beta-lactam
4-F-1_trim_(paired)_contig_2883	Bacteroides	macrolide
4-F-1_trim_(paired)_contig_911	Bacteroides	beta-lactam
4-F-1_trim_(paired)_contig_911	Bacteroides	beta-lactam
4-F-2_trim_(paired)_contig343	Bacteroides	beta-lactam
4-F-2_trim_(paired)_contig343	Bacteroides	beta-lactam
4-F-3_trim_(paired)_contig872	Bacteroides	beta-lactam
4-F-3_trim_(paired)_contig872	Bacteroides	beta-lactam
4-G-2_trim_(paired)_contig599	Bacteroides	beta-lactam
4-G-2_trim_(paired)_contig599	Bacteroides	beta-lactam
4-G-3_trim_(paired)_contig_2438	Bacteroides	beta-lactam
4-G-3_trim_(paired)_contig_4046	Bacteroides	beta-lactam
4-M-1_trim_(paired)_contig_3260	Bacteroides	macrolide
4-M-1_trim_(paired)_contig_691	Bacteroides	beta-lactam
4-M-1_trim_(paired)_contig_691	Bacteroides	beta-lactam
4-M-2_trim_(paired)_contig_2317	Bacteroides	beta-lactam
4-M-2_trim_(paired)_contig_2317	Bacteroides	beta-lactam
4-M-3_trim_(paired)_contig396	Bacteroides	macrolide
4-M-3_trim_(paired)_contig_322	Bacteroides	beta-lactam
4-M-3_trim_(paired)_contig_322	Bacteroides	beta-lactam
6-A-1_trim_(paired)_contig_327	Bacteroides	beta-lactam
6-A-1_trim_(paired)_contig_327	Bacteroides	beta-lactam
6-A-2_trim_(paired)_contig05	Bacteroides	beta-lactam
6-A-2_trim_(paired)_contig05	Bacteroides	beta-lactam
6-A-3_trim_(paired)_contig_401	Bacteroides	beta-lactam
6-A-3_trim_(paired)_contig_401	Bacteroides	beta-lactam
6-C-1_trim_(paired)_contig_355	Bacteroides	beta-lactam
6-C-1_trim_(paired)_contig_355	Bacteroides	beta-lactam
6-C-2_trim_(paired)_contig_71	Bacteroides	beta-lactam
6-C-2_trim_(paired)_contig_71	Bacteroides	beta-lactam
6-C-3_trim_(paired)_contig197	Bacteroides	beta-lactam
6-C-3_trim_(paired)_contig197	Bacteroides	beta-lactam
6-F-1_trim_(paired)_contig_69	Bacteroides	beta-lactam
6-F-1_trim_(paired)_contig_69	Bacteroides	beta-lactam
6-F-2_trim_(paired)_contig_301	Bacteroides	beta-lactam
6-F-2_trim_(paired)_contig_301	Bacteroides	beta-lactam
6-F-3_trim_(paired)_contig35	Bacteroides	beta-lactam
6-F-3_trim_(paired)_contig35	Bacteroides	beta-lactam
6-G-1_trim_(paired)_contig_318	Bacteroides	beta-lactam
6-G-1_trim_(paired)_contig_318	Bacteroides	beta-lactam
6-G-2_trim_(paired)_contig_510	Bacteroides	beta-lactam
6-G-2_trim_(paired)_contig_510	Bacteroides	beta-lactam
6-G-3_trim_(paired)_contig77	Bacteroides	beta-lactam
6-G-3_trim_(paired)_contig77	Bacteroides	beta-lactam
6-M-1_trim_(paired)_contig_21677	Bacteroides	macrolide
6-M-1_trim_(paired)_contig_3703	Bacteroides	beta-lactam
6-M-1_trim_(paired)_contig_3703	Bacteroides	beta-lactam
6-M-2_trim_(paired)_contig0232	Bacteroides	beta-lactam
6-M-3_trim_(paired)_contig_32152	Bacteroides	macrolide
6-M-3_trim_(paired)_contig_7079	Bacteroides	beta-lactam
2_(paired)_contig3516	Bacteroides	tetracycline
2_(paired)_contig5547	Bacteroides	beta-lactam
2_(paired)_contig_6656	Bacteroides	macrolide
21_(paired)_contig_5268	Bacteroides	beta-lactam
22_(paired)_contig_3897	Bacteroides	macrolide
22_(paired)_contig_8023	Bacteroides	beta-lactam
23_(paired)_contig4558	Bacteroides	beta-lactam
24_(paired)_contig0669	Bacteroides	beta-lactam
24_(paired)_contig_8202	Bacteroides	macrolide
25_(paired)_contig_3136	Bacteroides	beta-lactam
26_(paired)_contig4929	Bacteroides	tetracycline
26_(paired)_contig_4299	Bacteroides	beta-lactam
27_(paired)_contig_24210	Bacteroides	macrolide
27_(paired)_contig_724	Bacteroides	beta-lactam
28_(paired)_contig_2203	Bacteroides	beta-lactam
28_(paired)_contig_3337	Bacteroides	macrolide
29_(paired)_contig_527	Bacteroides	beta-lactam
29_(paired)_contig_9679	Bacteroides	macrolide
4_(paired)_contig_6577	Bacteroides	tetracycline
41_(paired)_contig_2622	Bacteroides	beta-lactam
41_(paired)_contig_6965	Bacteroides	macrolide
42_(paired)_contig_3879	Bacteroides	macrolide
42_(paired)_contig_9978	Bacteroides	beta-lactam
43_(paired)_contig_6293	Bacteroides	beta-lactam
44_(paired)_contig1524	Bacteroides	beta-lactam
45_(paired)_contig_3492	Bacteroides	macrolide
45_(paired)_contig_8246	Bacteroides	beta-lactam
46_(paired)_contig3158	Bacteroides	beta-lactam
46_(paired)_contig_3623	Bacteroides	macrolide
47_(paired)_contig1642	Bacteroides	beta-lactam
48_(paired)_contig_6651	Bacteroides	beta-lactam
48_(paired)_contig_7827	Bacteroides	macrolide
49_(paired)_contig3180	Bacteroides	beta-lactam
49_(paired)_contig_9776	Bacteroides	macrolide
6_(paired)_contig_6853	Bacteroides	macrolide
6_(paired)_contig_8205	Bacteroides	beta-lactam
61_(paired)_contig133	Bacteroides	beta-lactam
62_(paired)_contig_5209	Bacteroides	beta-lactam
62_(paired)_contig_6760	Bacteroides	tetracycline
63_(paired)_contig9890	Bacteroides	beta-lactam
64_(paired)_contig1956	Bacteroides	beta-lactam
65_(paired)_contig_282	Bacteroides	beta-lactam
66_(paired)_contig_20776	Bacteroides	beta-lactam
67_(paired)_contig_3980	Bacteroides	beta-lactam
68_(paired)_contig_766	Bacteroides	beta-lactam
69_(paired)_contig_5740	Bacteroides	beta-lactam
7_(paired)_contig3155	Bacteroides	beta-lactam
7_(paired)_contig_3732	Bacteroides	macrolide
8_(paired)_contig_9631	Bacteroides	macrolide
9_(paired)_contig1992	Bacteroides	beta-lactam
9_(paired)_contig_3241	Bacteroides	macrolide
ERR2241628_(paired)_contig_63004	Bacteroides	beta-lactam
ERR2241632_(paired)_contig_40539	Bacteroides	beta-lactam
ERR2241632_(paired)_contig_64431	Bacteroides	macrolide
ERR2241635_(paired)_contig_50059	Bacteroides	macrolide
ERR2241635_(paired)_contig_60957	Bacteroides	beta-lactam
ERR2241643_(paired)_contig_2096	Bacteroides	tetracycline
ERR2241643_(paired)_contig_3473	Bacteroides	tetracycline
ERR2241647_(paired)_contig_76883	Bacteroides	beta-lactam
ERR2241653_(paired)_contig42	Bacteroides	macrolide
ERR2241653_(paired)_contig42	Bacteroides	tetracycline
ERR2241653_(paired)_contig_5137	Bacteroides	beta-lactam
ERR2241659_(paired)_contig_601	Bacteroides	beta-lactam
ERR2241662_(paired)_contig_77327	Bacteroides	beta-lactam
ERR2241664_(paired)_contig8766	Bacteroides	tetracycline
ERR2241664_(paired)_contig_33621	Bacteroides	macrolide
ERR2241664_(paired)_contig_76442	Bacteroides	beta-lactam
ERR2241665_(paired)_contig_3053	Bacteroides	beta-lactam
ERR2241687_(paired)_contig_5482	Bacteroides	tetracycline
ERR2241689_(paired)_contig14595	Bacteroides	beta-lactam
ERR2241692_(paired)_contig0929	Bacteroides	beta-lactam
ERR2241695_(paired)_contig8333	Bacteroides	tetracycline
ERR2241695_(paired)_contig_2491	Bacteroides	beta-lactam
ERR2241695_(paired)_contig_91495	Bacteroides	macrolide
ERR2241696_(paired)_contig_28510	Bacteroides	macrolide
ERR2241696_(paired)_contig_38458	Bacteroides	tetracycline
ERR2241698_(paired)_contig_310	Bacteroides	beta-lactam
ERR2241699_(paired)_contig_38990	Bacteroides	nitroimidazole
ERR2241701_(paired)_contig12570	Bacteroides	beta-lactam
ERR2241703_(paired)_contig_3143	Bacteroides	beta-lactam
ERR2241725_(paired)_contig6320	Bacteroides	nitroimidazole
ERR2241725_(paired)_contig_8664	Bacteroides	macrolide
ERR2241728_(paired)_contig24846	Bacteroides	beta-lactam
ERR2241730_(paired)_contig_24660	Bacteroides	macrolide
ERR2241734_(paired)_contig2425	Bacteroides	beta-lactam
ERR2241736_(paired)_contig16843	Bacteroides	beta-lactam
ERR2241736_(paired)_contig_48312	Bacteroides	macrolide
ERR2241737_(paired)_contig07773	Bacteroides	nitroimidazole
ERR2241737_(paired)_contig_27307	Bacteroides	macrolide
ERR2241737_(paired)_contig_3374	Bacteroides	tetracycline
ERR2241737_(paired)_contig_38463	Bacteroides	beta-lactam
ERR2241737_(paired)_contig_66490	Bacteroides	nitroimidazole
ERR2241739_(paired)_contig7746	Bacteroides	macrolide
ERR2241740_(paired)_contig149	Bacteroides	tetracycline
ERR2241740_(paired)_contig_40426	Bacteroides	beta-lactam
ERR2241740_(paired)_contig_52488	Bacteroides	macrolide
ERR2241741_(paired)_contig_3950	Bacteroides	macrolide
ERR2241742_(paired)_contig4180	Bacteroides	beta-lactam
ERR2241742_(paired)_contig_59928	Bacteroides	tetracycline
ERR2241744_(paired)_contig_39940	Bacteroides	beta-lactam
ERR2241749_(paired)_contig_30378	Bacteroides	tetracycline
ERR2241760_(paired)_contig5000	Bacteroides	tetracycline
ERR2241760_(paired)_contig_8433	Bacteroides	tetracycline
ERR2241761_(paired)_contig_25525	Bacteroides	tetracycline
ERR2241761_(paired)_contig_2922	Bacteroides	nitroimidazole
ERR2241763_(paired)_contig_21810	Bacteroides	beta-lactam
ERR2241763_(paired)_contig_4229	Bacteroides	beta-lactam
ERR2241763_(paired)_contig_5346	Bacteroides	beta-lactam
ERR2241765_(paired)_contig_23232	Bacteroides	beta-lactam
ERR2241783_(paired)_contig_63828	Bacteroides	beta-lactam
ERR2241790_(paired)_contig_72777	Bacteroides	beta-lactam
ERR2241795_(paired)_contig_2589	Bacteroides	beta-lactam
ERR2241795_(paired)_contig_9295	Bacteroides	tetracycline
ERR2241798_(paired)_contig_25998	Bacteroides	macrolide
ERR2241798_(paired)_contig_380	Bacteroides	macrolide
ERR2241798_(paired)_contig_67962	Bacteroides	beta-lactam
ERR2241799_(paired)_contig_3054	Bacteroides	nitroimidazole
ERR2241802_(paired)_contig_382	Bacteroides	beta-lactam
ERR2241802_(paired)_contig_382	Bacteroides	macrolide
ERR2241802_(paired)_contig_382	Bacteroides	macrolide
ERR2241802_(paired)_contig_382	Bacteroides	macrolide
ERR2241802_(paired)_contig_508	Bacteroides	tetracycline
ERR2241805_(paired)_contig_57316	Bacteroides	beta-lactam
ERR2241819_(paired)_contig_28486	Bacteroides	aminoglycoside
ERR2241823_(paired)_contig_29194	Bacteroides	tetracycline
ERR2241824_(paired)_contig_50903	Bacteroides	macrolide
ERR2241824_(paired)_contig_50903	Bacteroides	tetracycline
ERR2241848_(paired)_contig_41940	Bacteroides	beta-lactam
ERR2241848_(paired)_contig_64211	Bacteroides	macrolide
ERR2241849_(paired)_contig_25883	Bacteroides	beta-lactam
ERR2241850_(paired)_contig8927	Bacteroides	beta-lactam
ERR2241852_(paired)_contig_658	Bacteroides	tetracycline
ERR2241852_(paired)_contig_73417	Bacteroides	beta-lactam
ERR2241854_(paired)_contig01723	Bacteroides	macrolide
ERR2241854_(paired)_contig_3571	Bacteroides	beta-lactam
ERR2241859_(paired)_contig221	Bacteroides	beta-lactam
ERR2241859_(paired)_contig_8084	Bacteroides	macrolide
ERR2241860_(paired)_contig7268	Bacteroides	beta-lactam
ERR2241863_(paired)_contig_33230	Bacteroides	macrolide
ERR2241864_(paired)_contig5751	Bacteroides	macrolide
ERR2241864_(paired)_contig_9762	Bacteroides	macrolide
ERR2241865_(paired)_contig_56399	Bacteroides	macrolide
ERR2241866_(paired)_contig845	Bacteroides	nitroimidazole
ERR2241866_(paired)_contig_32055	Bacteroides	macrolide
ERR2241866_(paired)_contig_8605	Bacteroides	macrolide
ERR2241888_(paired)_contig_5004	Bacteroides	macrolide
ERR2241890_(paired)_contig05042	Bacteroides	beta-lactam
ERR2241890_(paired)_contig536	Bacteroides	macrolide
ERR2241890_(paired)_contig536	Bacteroides	tetracycline
ERR2241890_(paired)_contig5517	Bacteroides	macrolide
ERR2241890_(paired)_contig65888	Bacteroides	beta-lactam
ERR2241892_(paired)_contig_22407	Bacteroides	macrolide
ERR2241896_(paired)_contig2852	Bacteroides	tetracycline
ERR2241897_(paired)_contig_21910	Bacteroides	macrolide
ERR2241898_(paired)_contig8704	Bacteroides	tetracycline
ERR2241898_(paired)_contig_94667	Bacteroides	nitroimidazole
ERR2241899_(paired)_contig_50738	Bacteroides	nitroimidazole
ERR2241903_(paired)_contig_26899	Bacteroides	tetracycline
ERR2241904_(paired)_contig_3712	Bacteroides	tetracycline
ERR2241904_(paired)_contig_475	Bacteroides	macrolide
ERR2241904_(paired)_contig_49389	Bacteroides	nitroimidazole
ERR2241905_(paired)_contig_4771	Bacteroides	tetracycline
ERR2241909_(paired)_contig_473	Bacteroides	beta-lactam
ERR2241911_(paired)_contig_30811	Bacteroides	beta-lactam
ERR2241915_(paired)_contig_24097	Bacteroides	beta-lactam
ERR2241919_(paired)_contig_337	Bacteroides	tetracycline
ERR2241921_(paired)_contig_59	Bacteroides	tetracycline
ERR2241923_(paired)_contig_6493	Bacteroides	beta-lactam
ERR2241927_(paired)_contig_9862	Bacteroides	tetracycline
ERR2241933_(paired)_contig_21958	Bacteroides	beta-lactam
ERR2241937_(paired)_contig15624	Bacteroides	macrolide
ERR2241939_(paired)_contig473	Bacteroides	beta-lactam
ERR2241939_(paired)_contig6960	Bacteroides	tetracycline
ERR2241945_(paired)_contig_29645	Bacteroides	beta-lactam
ERR2241950_(paired)_contig5988	Bacteroides	tetracycline
ERR2241950_(paired)_contig_44650	Bacteroides	tetracycline
ERR2241952_(paired)_contig_32624	Bacteroides	macrolide
ERR2241953_(paired)_contig_76856	Bacteroides	macrolide
ERR2241971_(paired)_contig47361	Bacteroides	beta-lactam
ERR2241971_(paired)_contig_5352	Bacteroides	tetracycline
ERR2241977_(paired)_contig2987	Bacteroides	macrolide
ERR2241977_(paired)_contig_3624	Bacteroides	tetracycline
ERR2241978_(paired)_contig_2768	Bacteroides	macrolide
ERR2241979_(paired)_contig745	Bacteroides	tetracycline
ERR2241979_(paired)_contig_3632	Bacteroides	macrolide
ERR2241983_(paired)_contig_3937	Bacteroides	beta-lactam
ERR2241983_(paired)_contig_6924	Bacteroides	beta-lactam
ERR2241984_(paired)_contig_23580	Bacteroides	tetracycline
ERR2241985_(paired)_contig_24036	Bacteroides	macrolide
ERR2241986_(paired)_contig_240	Bacteroides	macrolide
ERR2241986_(paired)_contig_45229	Bacteroides	beta-lactam
ERR2245455_(paired)_contig_223758	Bacteroides	beta-lactam
SRR2329455_(paired)_contig0922	Bacteroides	macrolide
SRR2329557_(paired)_contig8664	Bacteroides	tetracycline
SRR4022189_(paired)_contig_31005	Bacteroides	beta-lactam
SRR4022190_(paired)_contig_26328	Bacteroides	phenicol
SRR4022190_(paired)_contig_2811	Bacteroides	tetracycline
SRR4022190_(paired)_contig_32118	Bacteroides	beta-lactam
SRR4022191_(paired)_contig_2623	Bacteroides	tetracycline
SRR4022192_(paired)_contig738	Bacteroides	tetracycline
SRR4022192_(paired)_contig_24973	Bacteroides	beta-lactam
SRR4022196_(paired)_contig_34018	Bacteroides	beta-lactam
SRR4022196_(paired)_contig_9691	Bacteroides	tetracycline
SRR4022197_(paired)_contig828	Bacteroides	aminoglycoside
SRR4022197_(paired)_contig_2242	Bacteroides	beta-lactam
SRR4022197_(paired)_contig_24988	Bacteroides	beta-lactam
SRR4022197_(paired)_contig_612	Bacteroides	beta-lactam
SRR4022238_(paired)_contig1111	Bacteroides	beta-lactam
SRR4022238_(paired)_contig_40810	Bacteroides	macrolide
SRR4022239_(paired)_contig4933	Bacteroides	tetracycline
SRR4022239_(paired)_contig_23547	Bacteroides	beta-lactam
SRR4022240_(paired)_contig0761	Bacteroides	macrolide
SRR4022240_(paired)_contig_234	Bacteroides	macrolide
SRR4022240_(paired)_contig_3478	Bacteroides	macrolide
SRR4022240_(paired)_contig_352	Bacteroides	aminoglycoside
SRR4022240_(paired)_contig_9452	Bacteroides	beta-lactam
SRR4022240_(paired)_contig_9468	Bacteroides	beta-lactam
SRR4022240_(paired)_contig_9468	Bacteroides	aminoglycoside
SRR4022241_(paired)_contig_7110	Bacteroides	tetracycline
SRR4096733_(paired)_contig_32391	Bacteroides	macrolide
SRR4096742_(paired)_contig_479	Bacteroides	tetracycline
SRR4096742_(paired)_contig_827	Bacteroides	beta-lactam
SRR4096742_(paired)_contig_9375	Bacteroides	macrolide
SRR4096744_(paired)_contig_4102	Bacteroides	macrolide
SRR4096749_(paired)_contig_3334	Bacteroides	beta-lactam
SRR4096751_(paired)_contig424	Bacteroides	tetracycline
SRR6323233_(paired)_contig1570	Bacteroides	tetracycline
SRR6323233_(paired)_contig_4223	Bacteroides	macrolide
SRR6323245_(paired)_contig_4111	Bacteroides	beta-lactam
SRR6323247_(paired)_contig3998	Bacteroides	macrolide
SRR6323259_(paired)_contig2175	Bacteroides	tetracycline
SRR6323261_(paired)_contig_431	Bacteroides	macrolide
SRR6323265_(paired)_contig0965	Bacteroides	tetracycline
SRR6323266_(paired)_contig_5688	Bacteroides	macrolide
SRR6323266_(paired)_contig_7786	Bacteroides	beta-lactam
SRR6323275_(paired)_contig3249	Bacteroides	beta-lactam
SRR6323277_(paired)_contig2503	Bacteroides	tetracycline
SRR6323279_(paired)_contig_27691	Bacteroides	macrolide
SRR6323285_(paired)_contig_7423	Bacteroides	tetracycline
SRR6323293_(paired)_contig_6455	Bacteroides	macrolide
SRR6323293_(paired)_contig_6455	Bacteroides	beta-lactam
SRR6323294_(paired)_contig6626	Bacteroides	macrolide
SRR6323294_(paired)_contig6626	Bacteroides	beta-lactam
SRR6323296_(paired)_contig_20847	Bacteroides	tetracycline
SRR6323312_(paired)_contig_508	Bacteroides	beta-lactam
SRR6323312_(paired)_contig_628	Bacteroides	macrolide
SRR6323318_(paired)_contig2351	Bacteroides	macrolide
SRR6323318_(paired)_contig_5988	Bacteroides	tetracycline
SRR6323327_(paired)_contig_32068	Bacteroides	macrolide
SRR6323367_(paired)_contig_839	Bacteroides	tetracycline
SRR6323374_(paired)_contig_3079	Bacteroides	tetracycline
SRR6323402_(paired)_contig2235	Bacteroides	tetracycline
SRR6323438_(paired)_contig_20924	Bacteroides	macrolide
SRR6323450_(paired)_contig0336	Bacteroides	macrolide
SRR6323461_(paired)_contig_3408	Bacteroides	aminoglycoside
SRR6323479_(paired)_contig_3424	Bacteroides	tetracycline
SRR6323492_(paired)_contig_3409	Bacteroides	sulphonamide
SRR6323516_(paired)_contig_6348	Bacteroides	macrolide
SRR6323527_(paired)_contig_37248	Bacteroides	nitroimidazole
SRR6323528_(paired)_contig_43884	Bacteroides	macrolide
SRR6323540_(paired)_contig_462	Bacteroides	beta-lactam
SRR6323540_(paired)_contig_462	Bacteroides	macrolide
SRR6323541_(paired)_contig_2762	Bacteroides	sulphonamide
SRR6323543_(paired)_contig7363	Bacteroides	macrolide
SRR6323546_(paired)_contig5274	Bacteroides	beta-lactam
SRR6323548_(paired)_contig_8596	Bacteroides	tetracycline
SRR6323548_(paired)_contig_8957	Bacteroides	macrolide
SRR6323550_(paired)_contig_6618	Bacteroides	tetracycline
SRR6323555_(paired)_contig_6289	Bacteroides	macrolide
SRR6323567_(paired)_contig_3517	Bacteroides	tetracycline
SRR6323569_(paired)_contig_21064	Bacteroides	aminoglycoside
SRR6323569_(paired)_contig_21064	Bacteroides	sulphonamide
SRR6323573_(paired)_contig_26710	Bacteroides	macrolide
ERR2241980_(paired)_contig_94594	Barnesiella	macrolide
SRR6323314_(paired)_contig_370	Barnesiella	nitroimidazole
ERR2241753_(paired)_contig57787	Belliella	trimethoprim
SRR4022191_(paired)_contig_53078	Bibersteinia	tetracycline
SRR4022196_(paired)_contig_32402	Bibersteinia	tetracycline
SRR4022238_(paired)_contig_59184	Bibersteinia	tetracycline
SRR4022239_(paired)_contig_39064	Bibersteinia	tetracycline
29_(paired)_contig_7388	Bifidobacterium	tetracycline
61_(paired)_contig_4158	Bifidobacterium	tetracycline
8_(paired)_contig_4682	Bifidobacterium	tetracycline
ERR2241664_(paired)_contig_9790	Bifidobacterium	tetracycline
ERR2241665_(paired)_contig_70005	Bifidobacterium	macrolide
ERR2241686_(paired)_contig_37973	Bifidobacterium	macrolide
ERR2241749_(paired)_contig_20230	Bifidobacterium	macrolide
ERR2241754_(paired)_contig1865	Bifidobacterium	tetracycline
ERR2241758_(paired)_contig_7963	Bifidobacterium	macrolide
ERR2241801_(paired)_contig_22715	Bifidobacterium	macrolide
ERR2241887_(paired)_contig_51685	Bifidobacterium	phenicol
ERR2241888_(paired)_contig_86069	Bifidobacterium	macrolide
ERR2241892_(paired)_contig_6965	Bifidobacterium	phenicol
ERR2241895_(paired)_contig1101	Bifidobacterium	phenicol
ERR2241898_(paired)_contig_434	Bifidobacterium	tetracycline
ERR2241915_(paired)_contig_4490	Bifidobacterium	tetracycline
ERR2241925_(paired)_contig_23078	Bifidobacterium	macrolide
ERR2241929_(paired)_contig_62283	Bifidobacterium	macrolide
ERR2241956_(paired)_contig_4353	Bifidobacterium	phenicol
ERR2241984_(paired)_contig_6856	Bifidobacterium	tetracycline
SRR4022189_(paired)_contig_2766	Bifidobacterium	aminoglycoside
SRR4022189_(paired)_contig_2766	Bifidobacterium	aminoglycoside
SRR4022189_(paired)_contig_9902	Bifidobacterium	macrolide
SRR4022190_(paired)_contig_916	Bifidobacterium	aminoglycoside
SRR4022190_(paired)_contig_916	Bifidobacterium	aminoglycoside
SRR4022191_(paired)_contig_7227	Bifidobacterium	aminoglycoside
SRR4022191_(paired)_contig_7227	Bifidobacterium	aminoglycoside
SRR4022192_(paired)_contig_4910	Bifidobacterium	aminoglycoside
SRR4022192_(paired)_contig_4910	Bifidobacterium	aminoglycoside
SRR4022196_(paired)_contig_5823	Bifidobacterium	aminoglycoside
SRR4096742_(paired)_contig_45088	Bifidobacterium	macrolide
SRR6323232_(paired)_contig_7927	Bifidobacterium	macrolide
SRR6323235_(paired)_contig100	Bifidobacterium	macrolide
SRR6323236_(paired)_contig_3681	Bifidobacterium	phenicol
SRR6323246_(paired)_contig_258	Bifidobacterium	phenicol
SRR6323249_(paired)_contig7804	Bifidobacterium	macrolide
SRR6323257_(paired)_contig_478	Bifidobacterium	macrolide
SRR6323260_(paired)_contig_3455	Bifidobacterium	tetracycline
SRR6323265_(paired)_contig_2024	Bifidobacterium	macrolide
SRR6323268_(paired)_contig454	Bifidobacterium	macrolide
SRR6323277_(paired)_contig_700	Bifidobacterium	phenicol
SRR6323277_(paired)_contig_8425	Bifidobacterium	aminoglycoside
SRR6323291_(paired)_contig_8715	Bifidobacterium	macrolide
SRR6323292_(paired)_contig_4867	Bifidobacterium	macrolide
SRR6323293_(paired)_contig_2819	Bifidobacterium	macrolide
SRR6323293_(paired)_contig_787	Bifidobacterium	aminoglycoside
SRR6323294_(paired)_contig_4593	Bifidobacterium	macrolide
SRR6323296_(paired)_contig_2270	Bifidobacterium	macrolide
SRR6323297_(paired)_contig008	Bifidobacterium	macrolide
SRR6323298_(paired)_contig_4262	Bifidobacterium	macrolide
SRR6323299_(paired)_contig_5539	Bifidobacterium	macrolide
SRR6323300_(paired)_contig369	Bifidobacterium	macrolide
SRR6323302_(paired)_contig_8610	Bifidobacterium	macrolide
SRR6323307_(paired)_contig195	Bifidobacterium	macrolide
SRR6323311_(paired)_contig_8475	Bifidobacterium	macrolide
SRR6323327_(paired)_contig_765	Bifidobacterium	macrolide
SRR6323328_(paired)_contig_2979	Bifidobacterium	macrolide
SRR6323330_(paired)_contig_55	Bifidobacterium	macrolide
SRR6323334_(paired)_contig933	Bifidobacterium	macrolide
SRR6323334_(paired)_contig_70	Bifidobacterium	aminoglycoside
SRR6323334_(paired)_contig_7761	Bifidobacterium	phenicol
SRR6323337_(paired)_contig4071	Bifidobacterium	macrolide
SRR6323343_(paired)_contig_60	Bifidobacterium	tetracycline
SRR6323344_(paired)_contig6851	Bifidobacterium	macrolide
SRR6323344_(paired)_contig_2948	Bifidobacterium	phenicol
SRR6323346_(paired)_contig345	Bifidobacterium	phenicol
SRR6323350_(paired)_contig_3287	Bifidobacterium	phenicol
SRR6323353_(paired)_contig_6419	Bifidobacterium	macrolide
SRR6323356_(paired)_contig_427	Bifidobacterium	tetracycline
SRR6323361_(paired)_contig685	Bifidobacterium	macrolide
SRR6323366_(paired)_contig_2139	Bifidobacterium	macrolide
SRR6323367_(paired)_contig_949	Bifidobacterium	tetracycline
SRR6323376_(paired)_contig_2087	Bifidobacterium	macrolide
SRR6323384_(paired)_contig_6997	Bifidobacterium	macrolide
SRR6323385_(paired)_contig_683	Bifidobacterium	macrolide
SRR6323395_(paired)_contig615	Bifidobacterium	macrolide
SRR6323397_(paired)_contig_9528	Bifidobacterium	macrolide
SRR6323406_(paired)_contig074	Bifidobacterium	tetracycline
SRR6323413_(paired)_contig379	Bifidobacterium	macrolide
SRR6323418_(paired)_contig_4292	Bifidobacterium	macrolide
SRR6323428_(paired)_contig678	Bifidobacterium	phenicol
SRR6323439_(paired)_contig_24149	Bifidobacterium	phenicol
SRR6323439_(paired)_contig_2953	Bifidobacterium	phenicol
SRR6323439_(paired)_contig_541	Bifidobacterium	macrolide
SRR6323439_(paired)_contig_644	Bifidobacterium	aminoglycoside
SRR6323440_(paired)_contig_25	Bifidobacterium	macrolide
SRR6323442_(paired)_contig37	Bifidobacterium	tetracycline
SRR6323444_(paired)_contig_3096	Bifidobacterium	macrolide
SRR6323445_(paired)_contig_3815	Bifidobacterium	macrolide
SRR6323446_(paired)_contig365	Bifidobacterium	macrolide
SRR6323449_(paired)_contig_2560	Bifidobacterium	macrolide
SRR6323450_(paired)_contig612	Bifidobacterium	macrolide
SRR6323451_(paired)_contig_3236	Bifidobacterium	macrolide
SRR6323451_(paired)_contig_3237	Bifidobacterium	macrolide
SRR6323451_(paired)_contig_3238	Bifidobacterium	macrolide
SRR6323459_(paired)_contig678	Bifidobacterium	macrolide
SRR6323468_(paired)_contig_6736	Bifidobacterium	macrolide
SRR6323470_(paired)_contig_5264	Bifidobacterium	macrolide
SRR6323474_(paired)_contig_2857	Bifidobacterium	tetracycline
SRR6323479_(paired)_contig2224	Bifidobacterium	macrolide
SRR6323487_(paired)_contig_5272	Bifidobacterium	macrolide
SRR6323492_(paired)_contig620	Bifidobacterium	tetracycline
SRR6323494_(paired)_contig82	Bifidobacterium	phenicol
SRR6323495_(paired)_contig399	Bifidobacterium	phenicol
SRR6323496_(paired)_contig_820	Bifidobacterium	phenicol
SRR6323497_(paired)_contig311	Bifidobacterium	phenicol
SRR6323498_(paired)_contig_956	Bifidobacterium	phenicol
SRR6323499_(paired)_contig_273	Bifidobacterium	phenicol
SRR6323507_(paired)_contig93	Bifidobacterium	phenicol
SRR6323507_(paired)_contig_601	Bifidobacterium	macrolide
SRR6323514_(paired)_contig_30001	Bifidobacterium	macrolide
SRR6323516_(paired)_contig_26939	Bifidobacterium	phenicol
SRR6323519_(paired)_contig_2318	Bifidobacterium	phenicol
SRR6323525_(paired)_contig_2564	Bifidobacterium	macrolide
SRR6323527_(paired)_contig_5702	Bifidobacterium	macrolide
SRR6323528_(paired)_contig_472	Bifidobacterium	aminoglycoside
SRR6323528_(paired)_contig_472	Bifidobacterium	aminoglycoside
SRR6323529_(paired)_contig_694	Bifidobacterium	macrolide
SRR6323530_(paired)_contig_2385	Bifidobacterium	macrolide
SRR6323545_(paired)_contig_2355	Bifidobacterium	tetracycline
SRR6323551_(paired)_contig	Bifidobacterium	macrolide
SRR6323566_(paired)_contig_4809	Bifidobacterium	macrolide
SRR6323569_(paired)_contig_3020	Bifidobacterium	tetracycline
SRR4022197_(paired)_contig_3139	Bilophila	tetracycline
SRR6323542_(paired)_contig0038	Bilophila	macrolide
2-A-1_trim_(paired)_contig_3405	Blautia	aminoglycoside
2-G-3_trim_(paired)_contig1710	Blautia	macrolide
21_(paired)_contig_4252	Blautia	phenicol
41_(paired)_contig_6169	Blautia	tetracycline
49_(paired)_contig_7226	Blautia	tetracycline
62_(paired)_contig_8373	Blautia	tetracycline
ERR2241696_(paired)_contig9622	Blautia	macrolide
ERR2241703_(paired)_contig_9078	Blautia	macrolide
ERR2241729_(paired)_contig_4609	Blautia	macrolide
ERR2241898_(paired)_contig206	Blautia	macrolide
SRR4022240_(paired)_contig_202	Blautia	tetracycline
SRR4022240_(paired)_contig_305	Blautia	tetracycline
SRR6323235_(paired)_contig_2300	Blautia	phenicol
SRR6323282_(paired)_contig_4076	Blautia	aminoglycoside
SRR6323360_(paired)_contig_6424	Blautia	oxazolidinone
SRR6323409_(paired)_contig903	Blautia	tetracycline
SRR6323425_(paired)_contig_3727	Blautia	tetracycline
SRR6323446_(paired)_contig_6220	Blautia	tetracycline
ERR2241856_(paired)_contig14245	Bordetella	tetracycline
ERR2241986_(paired)_contig_43197	Bordetella	tetracycline
SRR4022191_(paired)_contig_5272	Bordetella	tetracycline
SRR4022239_(paired)_contig_3689	Bordetella	tetracycline
SRR6323246_(paired)_contig5450	Bordetella	tetracycline
ERR2241852_(paired)_contig51441	Borrelia	aminoglycoside
ERR2241978_(paired)_contig_33244	Borrelia	aminoglycoside
ERR2241730_(paired)_contig_21943	Brachybacterium	aminoglycoside
ERR2241806_(paired)_contig_986	Brachybacterium	macrolide
ERR2241850_(paired)_contig_7105	Brachybacterium	macrolide
ERR2241851_(paired)_contig6409	Brachybacterium	macrolide
ERR2241898_(paired)_contig942	Brachybacterium	sulphonamide
ERR2241898_(paired)_contig942	Brachybacterium	aminoglycoside
ERR2241956_(paired)_contig0551	Brachybacterium	macrolide
SRR6323448_(paired)_contig_7084	Brachybacterium	macrolide
SRR6323510_(paired)_contig003	Brachybacterium	macrolide
ERR2241645_(paired)_contig1896	Brevibacterium	tetracycline
ERR2241733_(paired)_contig1347	Brevibacterium	tetracycline
ERR2241737_(paired)_contig92553	Brevibacterium	tetracycline
ERR2241750_(paired)_contig_5903	Brevibacterium	tetracycline
ERR2241764_(paired)_contig_55194	Brevibacterium	tetracycline
ERR2241770_(paired)_contig2265	Brevibacterium	tetracycline
ERR2241852_(paired)_contig_9293	Brevibacterium	tetracycline
ERR2241909_(paired)_contig_42408	Brevibacterium	tetracycline
ERR2241953_(paired)_contig28758	Brevibacterium	tetracycline
SRR6323275_(paired)_contig_8671	Brevibacterium	macrolide
SRR6323290_(paired)_contig_2903	Brevibacterium	macrolide
SRR6323297_(paired)_contig_2860	Brevibacterium	tetracycline
SRR6323299_(paired)_contig_2156	Brevibacterium	macrolide
SRR6323346_(paired)_contig679	Brevibacterium	macrolide
SRR6323363_(paired)_contig_2524	Brevibacterium	tetracycline
SRR6323428_(paired)_contig_7836	Brevibacterium	macrolide
SRR6323451_(paired)_contig_5320	Brevibacterium	macrolide
SRR6323494_(paired)_contig_4270	Brevibacterium	macrolide
SRR6323495_(paired)_contig_5379	Brevibacterium	macrolide
SRR6323497_(paired)_contig_20390	Brevibacterium	macrolide
SRR6323499_(paired)_contig028	Brevibacterium	macrolide
ERR2241984_(paired)_contig_9707	Brugia	aminoglycoside
SRR4022189_(paired)_contig3784	Brumimicrobium	macrolide
SRR4022189_(paired)_contig3784	Brumimicrobium	macrolide
SRR4022239_(paired)_contig4168	Brumimicrobium	macrolide
SRR4022240_(paired)_contig_7253	Brumimicrobium	macrolide
SRR4022240_(paired)_contig_7253	Brumimicrobium	macrolide
SRR4022241_(paired)_contig_9394	Brumimicrobium	macrolide
SRR4022241_(paired)_contig_9394	Brumimicrobium	macrolide
ERR2241755_(paired)_contig_40269	Burkholderia	macrolide
7_(paired)_contig_5723	Butyricicoccus	tetracycline
ERR2241784_(paired)_contig8531	Butyricicoccus	aminoglycoside
SRR4022240_(paired)_contig_31169	Butyricicoccus	beta-lactam
SRR4022240_(paired)_contig_6059	Butyricicoccus	beta-lactam
SRR6323441_(paired)_contig_2987	Butyricicoccus	phenicol
SRR6323453_(paired)_contig_4051	Butyricicoccus	phenicol
ERR2241637_(paired)_contig570	Butyricimonas	tetracycline
ERR2241637_(paired)_contig570	Butyricimonas	macrolide
ERR2241643_(paired)_contig3087	Butyricimonas	macrolide
ERR2241655_(paired)_contig_9252	Butyricimonas	tetracycline
ERR2241655_(paired)_contig_9252	Butyricimonas	macrolide
ERR2241662_(paired)_contig_55409	Butyricimonas	macrolide
ERR2241687_(paired)_contig_23548	Butyricimonas	tetracycline
ERR2241687_(paired)_contig_23548	Butyricimonas	macrolide
ERR2241688_(paired)_contig_50730	Butyricimonas	macrolide
ERR2241689_(paired)_contig7208	Butyricimonas	tetracycline
ERR2241689_(paired)_contig7208	Butyricimonas	macrolide
ERR2241693_(paired)_contig7280	Butyricimonas	macrolide
ERR2241693_(paired)_contig7280	Butyricimonas	tetracycline
ERR2241701_(paired)_contig_39971	Butyricimonas	macrolide
ERR2241701_(paired)_contig_39971	Butyricimonas	tetracycline
ERR2241735_(paired)_contig_86226	Butyricimonas	macrolide
ERR2241738_(paired)_contig4589	Butyricimonas	tetracycline
ERR2241738_(paired)_contig4589	Butyricimonas	macrolide
ERR2241742_(paired)_contig3534	Butyricimonas	macrolide
ERR2241743_(paired)_contig_7002	Butyricimonas	macrolide
ERR2241747_(paired)_contig_44366	Butyricimonas	macrolide
ERR2241750_(paired)_contig_25393	Butyricimonas	macrolide
ERR2241799_(paired)_contig_20945	Butyricimonas	macrolide
ERR2241803_(paired)_contig5310	Butyricimonas	macrolide
ERR2241818_(paired)_contig7481	Butyricimonas	macrolide
ERR2241819_(paired)_contig_22850	Butyricimonas	macrolide
ERR2241851_(paired)_contig_7933	Butyricimonas	macrolide
ERR2241852_(paired)_contig1182	Butyricimonas	tetracycline
ERR2241852_(paired)_contig1182	Butyricimonas	macrolide
ERR2241853_(paired)_contig_28897	Butyricimonas	macrolide
ERR2241855_(paired)_contig_29715	Butyricimonas	beta-lactam
ERR2241888_(paired)_contig_43454	Butyricimonas	macrolide
ERR2241891_(paired)_contig_23851	Butyricimonas	tetracycline
ERR2241891_(paired)_contig_23851	Butyricimonas	macrolide
ERR2241892_(paired)_contig_48565	Butyricimonas	macrolide
ERR2241892_(paired)_contig_48565	Butyricimonas	tetracycline
ERR2241896_(paired)_contig_39868	Butyricimonas	macrolide
ERR2241897_(paired)_contig_28649	Butyricimonas	macrolide
ERR2241900_(paired)_contig6140	Butyricimonas	macrolide
ERR2241901_(paired)_contig_20110	Butyricimonas	macrolide
ERR2241901_(paired)_contig_20110	Butyricimonas	tetracycline
ERR2241903_(paired)_contig_32873	Butyricimonas	macrolide
ERR2241917_(paired)_contig_8177	Butyricimonas	macrolide
ERR2241917_(paired)_contig_8177	Butyricimonas	tetracycline
ERR2241941_(paired)_contig_20187	Butyricimonas	tetracycline
ERR2241941_(paired)_contig_20187	Butyricimonas	macrolide
ERR2241955_(paired)_contig_46119	Butyricimonas	macrolide
ERR2241971_(paired)_contig_32585	Butyricimonas	tetracycline
ERR2241971_(paired)_contig_32585	Butyricimonas	macrolide
ERR2241982_(paired)_contig_24105	Butyricimonas	tetracycline
ERR2241982_(paired)_contig_24105	Butyricimonas	macrolide
ERR2241984_(paired)_contig_30673	Butyricimonas	macrolide
ERR2245455_(paired)_contig_45506	Butyricimonas	tetracycline
ERR2245455_(paired)_contig_45506	Butyricimonas	macrolide
SRR4022189_(paired)_contig8477	Butyricimonas	macrolide
SRR4022190_(paired)_contig_461	Butyricimonas	macrolide
SRR4022196_(paired)_contig_846	Butyricimonas	macrolide
SRR4022238_(paired)_contig_586	Butyricimonas	macrolide
SRR4022240_(paired)_contig_209	Butyricimonas	macrolide
SRR4022241_(paired)_contig034	Butyricimonas	macrolide
SRR6323574_(paired)_contig_32133	Butyricimonas	macrolide
SRR4022240_(paired)_contig_44149	Butyrivibrio	aminoglycoside
1-C-3_trim_(paired)_contig_9416	Campylobacter	aminoglycoside
1-F-1_trim_(paired)_contig2922	Campylobacter	aminoglycoside
1-F-1_trim_(paired)_contig_44154	Campylobacter	aminoglycoside
1-F-3_trim_(paired)_contig_47385	Campylobacter	aminoglycoside
2-A-3_trim_(paired)_contig2911	Campylobacter	aminoglycoside
2-A-3_trim_(paired)_contig_33099	Campylobacter	aminoglycoside
2-C-2_trim_(paired)_contig_47402	Campylobacter	aminoglycoside
2-C-3_trim_(paired)_contig251	Campylobacter	aminoglycoside
2-C-3_trim_(paired)_contig_49275	Campylobacter	aminoglycoside
2-M-3_trim_(paired)_contig_4595	Campylobacter	aminoglycoside
4-A-2_trim_(paired)_contig_53217	Campylobacter	aminoglycoside
4-A-3_trim_(paired)_contig_33869	Campylobacter	aminoglycoside
4-C-3_trim_(paired)_contig_40832	Campylobacter	aminoglycoside
4-M-1_trim_(paired)_contig8945	Campylobacter	aminoglycoside
6-A-1_trim_(paired)_contig_64136	Campylobacter	aminoglycoside
6-A-2_trim_(paired)_contig6711	Campylobacter	aminoglycoside
6-C-1_trim_(paired)_contig_62858	Campylobacter	aminoglycoside
6-C-2_trim_(paired)_contig_32195	Campylobacter	aminoglycoside
6-C-3_trim_(paired)_contig_58771	Campylobacter	aminoglycoside
6-F-1_trim_(paired)_contig_34210	Campylobacter	aminoglycoside
6-G-1_trim_(paired)_contig2978	Campylobacter	aminoglycoside
6-G-3_trim_(paired)_contig_5534	Campylobacter	aminoglycoside
2_(paired)_contig_9929	Campylobacter	tetracycline
63_(paired)_contig_3785	Campylobacter	tetracycline
ERR2241632_(paired)_contig_2834	Campylobacter	beta-lactam
ERR2241634_(paired)_contig_31725	Campylobacter	aminoglycoside
ERR2241645_(paired)_contig_6058	Campylobacter	beta-lactam
ERR2241659_(paired)_contig2886	Campylobacter	tetracycline
ERR2241662_(paired)_contig_52	Campylobacter	beta-lactam
ERR2241665_(paired)_contig_26580	Campylobacter	tetracycline
ERR2241686_(paired)_contig_23755	Campylobacter	beta-lactam
ERR2241687_(paired)_contig_3244	Campylobacter	tetracycline
ERR2241693_(paired)_contig06584	Campylobacter	beta-lactam
ERR2241695_(paired)_contig_31535	Campylobacter	aminoglycoside
ERR2241704_(paired)_contig_9853	Campylobacter	beta-lactam
ERR2241725_(paired)_contig_251	Campylobacter	beta-lactam
ERR2241725_(paired)_contig_2628	Campylobacter	tetracycline
ERR2241728_(paired)_contig7196	Campylobacter	tetracycline
ERR2241728_(paired)_contig_42138	Campylobacter	beta-lactam
ERR2241731_(paired)_contig349	Campylobacter	tetracycline
ERR2241734_(paired)_contig_2538	Campylobacter	tetracycline
ERR2241734_(paired)_contig_4367	Campylobacter	beta-lactam
ERR2241736_(paired)_contig7649	Campylobacter	beta-lactam
ERR2241736_(paired)_contig947	Campylobacter	beta-lactam
ERR2241737_(paired)_contig551	Campylobacter	beta-lactam
ERR2241737_(paired)_contig_2561	Campylobacter	tetracycline
ERR2241739_(paired)_contig_280	Campylobacter	beta-lactam
ERR2241742_(paired)_contig1783	Campylobacter	tetracycline
ERR2241743_(paired)_contig83491	Campylobacter	aminoglycoside
ERR2241743_(paired)_contig_214931	Campylobacter	aminoglycoside
ERR2241743_(paired)_contig_2399	Campylobacter	beta-lactam
ERR2241743_(paired)_contig_256	Campylobacter	tetracycline
ERR2241752_(paired)_contig12710	Campylobacter	aminoglycoside
ERR2241752_(paired)_contig6498	Campylobacter	beta-lactam
ERR2241753_(paired)_contig_47668	Campylobacter	beta-lactam
ERR2241754_(paired)_contig_29053	Campylobacter	beta-lactam
ERR2241755_(paired)_contig_91045	Campylobacter	beta-lactam
ERR2241758_(paired)_contig_70809	Campylobacter	aminoglycoside
ERR2241763_(paired)_contig66474	Campylobacter	beta-lactam
ERR2241818_(paired)_contig328	Campylobacter	beta-lactam
ERR2241818_(paired)_contig_23489	Campylobacter	aminoglycoside
ERR2241818_(paired)_contig_7616	Campylobacter	tetracycline
ERR2241823_(paired)_contig_27381	Campylobacter	beta-lactam
ERR2241828_(paired)_contig_344	Campylobacter	beta-lactam
ERR2241848_(paired)_contig_6076	Campylobacter	beta-lactam
ERR2241849_(paired)_contig_26372	Campylobacter	aminoglycoside
ERR2241852_(paired)_contig05825	Campylobacter	beta-lactam
ERR2241853_(paired)_contig0809	Campylobacter	beta-lactam
ERR2241853_(paired)_contig_31977	Campylobacter	beta-lactam
ERR2241854_(paired)_contig_41097	Campylobacter	beta-lactam
ERR2241855_(paired)_contig_209	Campylobacter	beta-lactam
ERR2241856_(paired)_contig050	Campylobacter	beta-lactam
ERR2241856_(paired)_contig06348	Campylobacter	beta-lactam
ERR2241856_(paired)_contig_4872	Campylobacter	tetracycline
ERR2241857_(paired)_contig4109	Campylobacter	tetracycline
ERR2241859_(paired)_contig5692	Campylobacter	aminoglycoside
ERR2241861_(paired)_contig_6151	Campylobacter	beta-lactam
ERR2241861_(paired)_contig_8944	Campylobacter	beta-lactam
ERR2241864_(paired)_contig1906	Campylobacter	beta-lactam
ERR2241864_(paired)_contig_8766	Campylobacter	beta-lactam
ERR2241865_(paired)_contig_8399	Campylobacter	aminoglycoside
ERR2241888_(paired)_contig23679	Campylobacter	beta-lactam
ERR2241888_(paired)_contig79589	Campylobacter	aminoglycoside
ERR2241888_(paired)_contig_202	Campylobacter	beta-lactam
ERR2241891_(paired)_contig_2195	Campylobacter	beta-lactam
ERR2241891_(paired)_contig_45448	Campylobacter	aminoglycoside
ERR2241893_(paired)_contig_22703	Campylobacter	aminoglycoside
ERR2241893_(paired)_contig_2409	Campylobacter	tetracycline
ERR2241899_(paired)_contig_4978	Campylobacter	tetracycline
ERR2241904_(paired)_contig65046	Campylobacter	aminoglycoside
ERR2241911_(paired)_contig_3407	Campylobacter	tetracycline
ERR2241927_(paired)_contig_60	Campylobacter	beta-lactam
ERR2241931_(paired)_contig_22545	Campylobacter	tetracycline
ERR2241935_(paired)_contig_6371	Campylobacter	beta-lactam
ERR2241950_(paired)_contig6904	Campylobacter	beta-lactam
ERR2241950_(paired)_contig_34494	Campylobacter	beta-lactam
ERR2241952_(paired)_contig_47371	Campylobacter	beta-lactam
ERR2241954_(paired)_contig02302	Campylobacter	beta-lactam
ERR2241957_(paired)_contig2633	Campylobacter	tetracycline
ERR2241971_(paired)_contig34329	Campylobacter	beta-lactam
ERR2241971_(paired)_contig60373	Campylobacter	beta-lactam
ERR2241972_(paired)_contig_24722	Campylobacter	aminoglycoside
ERR2241972_(paired)_contig_3693	Campylobacter	beta-lactam
ERR2241977_(paired)_contig_32395	Campylobacter	beta-lactam
ERR2241979_(paired)_contig_40397	Campylobacter	beta-lactam
ERR2241986_(paired)_contig_930	Campylobacter	tetracycline
SRR2329557_(paired)_contig_9177	Campylobacter	tetracycline
SRR2329607_(paired)_contig_34096	Campylobacter	aminoglycoside
SRR4022190_(paired)_contig_38673	Campylobacter	aminoglycoside
SRR4022238_(paired)_contig_38614	Campylobacter	aminoglycoside
SRR4022238_(paired)_contig_38614	Campylobacter	aminoglycoside
SRR4022239_(paired)_contig_74312	Campylobacter	aminoglycoside
SRR4022240_(paired)_contig_40478	Campylobacter	aminoglycoside
SRR4022241_(paired)_contig6730	Campylobacter	aminoglycoside
SRR4096733_(paired)_contig_38384	Campylobacter	aminoglycoside
SRR6323239_(paired)_contig_4144	Campylobacter	phenicol
SRR6323244_(paired)_contig_24614	Campylobacter	aminoglycoside
SRR6323303_(paired)_contig_8058	Campylobacter	beta-lactam
SRR6323315_(paired)_contig_425	Campylobacter	tetracycline
SRR6323318_(paired)_contig_31689	Campylobacter	tetracycline
SRR6323324_(paired)_contig_4074	Campylobacter	aminoglycoside
SRR6323324_(paired)_contig_4074	Campylobacter	aminoglycoside
SRR6323328_(paired)_contig_4448	Campylobacter	aminoglycoside
SRR6323337_(paired)_contig_24419	Campylobacter	aminoglycoside
SRR6323339_(paired)_contig_3726	Campylobacter	aminoglycoside
SRR6323339_(paired)_contig_3726	Campylobacter	aminoglycoside
SRR6323340_(paired)_contig_4444	Campylobacter	aminoglycoside
SRR6323340_(paired)_contig_4444	Campylobacter	aminoglycoside
SRR6323351_(paired)_contig094	Campylobacter	macrolide
SRR6323409_(paired)_contig_2427	Campylobacter	aminoglycoside
SRR6323436_(paired)_contig_20277	Campylobacter	aminoglycoside
SRR6323437_(paired)_contig_2187	Campylobacter	aminoglycoside
SRR6323439_(paired)_contig_21579	Campylobacter	aminoglycoside
SRR6323445_(paired)_contig1764	Campylobacter	aminoglycoside
SRR6323446_(paired)_contig_5491	Campylobacter	aminoglycoside
SRR6323447_(paired)_contig_536	Campylobacter	aminoglycoside
SRR6323447_(paired)_contig_536	Campylobacter	aminoglycoside
SRR6323453_(paired)_contig282	Campylobacter	aminoglycoside
SRR6323461_(paired)_contig_4019	Campylobacter	phenicol
SRR6323487_(paired)_contig_6757	Campylobacter	tetracycline
SRR6323492_(paired)_contig_5831	Campylobacter	aminoglycoside
SRR6323492_(paired)_contig_5831	Campylobacter	aminoglycoside
SRR6323493_(paired)_contig9588	Campylobacter	aminoglycoside
SRR6323495_(paired)_contig_8516	Campylobacter	aminoglycoside
SRR6323495_(paired)_contig_8516	Campylobacter	aminoglycoside
SRR6323496_(paired)_contig_7218	Campylobacter	aminoglycoside
SRR6323496_(paired)_contig_7218	Campylobacter	aminoglycoside
SRR6323497_(paired)_contig0300	Campylobacter	aminoglycoside
SRR6323497_(paired)_contig0300	Campylobacter	aminoglycoside
SRR6323505_(paired)_contig_998	Campylobacter	aminoglycoside
SRR6323505_(paired)_contig_998	Campylobacter	aminoglycoside
SRR6323506_(paired)_contig_26832	Campylobacter	aminoglycoside
SRR6323506_(paired)_contig_6021	Campylobacter	aminoglycoside
SRR6323506_(paired)_contig_6021	Campylobacter	aminoglycoside
SRR6323520_(paired)_contig3562	Campylobacter	aminoglycoside
SRR6323520_(paired)_contig_7201	Campylobacter	tetracycline
SRR6323543_(paired)_contig_25697	Campylobacter	tetracycline
SRR6323548_(paired)_contig1193	Campylobacter	beta-lactam
SRR6323551_(paired)_contig6462	Campylobacter	beta-lactam
SRR6323552_(paired)_contig_6904	Campylobacter	aminoglycoside
ERR2241861_(paired)_contig_2999	Candidatus Amulumruptor	beta-lactam
ERR2241862_(paired)_contig_7184	Candidatus Amulumruptor	macrolide
ERR2241686_(paired)_contig_20169	Candidatus Arthromitus	macrolide
ERR2241726_(paired)_contig_8165	Candidatus Arthromitus	macrolide
ERR2241729_(paired)_contig_2233	Candidatus Arthromitus	macrolide
ERR2241747_(paired)_contig_22080	Candidatus Arthromitus	macrolide
ERR2241888_(paired)_contig_37518	Candidatus Arthromitus	macrolide
SRR5483005_(paired)_contig000	Candidatus Arthromitus	macrolide
SRR6323382_(paired)_contig116	Candidatus Arthromitus	tetracycline
SRR6323386_(paired)_contig_839	Candidatus Arthromitus	tetracycline
SRR6323389_(paired)_contig_682	Candidatus Arthromitus	tetracycline
SRR6323422_(paired)_contig_3294	Candidatus Arthromitus	macrolide
SRR6323541_(paired)_contig_2601	Candidatus Arthromitus	tetracycline
SRR6323549_(paired)_contig_2860	Candidatus Arthromitus	tetracycline
SRR6323562_(paired)_contig_89	Candidatus Arthromitus	tetracycline
ERR2241864_(paired)_contig1859	Capnocytophaga	beta-lactam
SRR5483003_(paired)_contig_3156	Carnobacterium	macrolide
SRR6323351_(paired)_contig_6906	Carnobacterium	macrolide
SRR6323444_(paired)_contig_4999	Carnobacterium	macrolide
SRR6323445_(paired)_contig_5902	Carnobacterium	macrolide
SRR6323450_(paired)_contig350	Carnobacterium	macrolide
SRR6323529_(paired)_contig739	Carnobacterium	macrolide
SRR6323333_(paired)_contig_5340	Cbastvirus	phenicol
SRR4022240_(paired)_contig218	Ceetrepovirus	macrolide
SRR4022240_(paired)_contig218	Ceetrepovirus	macrolide
SRR4022240_(paired)_contig3943	Ceetrepovirus	aminoglycoside
SRR4022240_(paired)_contig3943	Ceetrepovirus	trimethoprim
SRR6323354_(paired)_contig_453	Chlamydia	tetracycline
SRR6323502_(paired)_contig_42165	Chlamydia	tetracycline
ERR2241657_(paired)_contig85962	Christensenella	macrolide
ERR2241783_(paired)_contig_4027	Christensenella	tetracycline
ERR2241954_(paired)_contig_29850	Christensenella	macrolide
44_(paired)_contig2597	Chryseobacterium	beta-lactam
ERR2241743_(paired)_contig_22518	Chryseobacterium	tetracycline
SRR4022189_(paired)_contig_28947	Chryseobacterium	macrolide
SRR4022190_(paired)_contig3368	Chryseobacterium	macrolide
SRR4022191_(paired)_contig0503	Chryseobacterium	macrolide
SRR4022191_(paired)_contig0503	Chryseobacterium	macrolide
SRR6323286_(paired)_contig_24155	Chryseobacterium	beta-lactam
2-F-1_trim_(paired)_contig9492	Citrobacter	trimethoprim
2-F-2_trim_(paired)_contig_9199	Citrobacter	trimethoprim
2-F-3_trim_(paired)_contig_3363	Citrobacter	beta-lactam
2-G-3_trim_(paired)_contig3077	Citrobacter	aminoglycoside
2-G-3_trim_(paired)_contig3077	Citrobacter	aminoglycoside
4-G-2_trim_(paired)_contig_6951	Citrobacter	aminoglycoside
4-M-2_trim_(paired)_contig7178	Citrobacter	trimethoprim
6-M-1_trim_(paired)_contig_56533	Citrobacter	trimethoprim
6-M-3_trim_(paired)_contig_37718	Citrobacter	trimethoprim
6-M-3_trim_(paired)_contig_39220	Citrobacter	macrolide
42_(paired)_contig4959	Citrobacter	macrolide
42_(paired)_contig4959	Citrobacter	macrolide
42_(paired)_contig_4487	Citrobacter	beta-lactam
43_(paired)_contig011	Citrobacter	macrolide
43_(paired)_contig011	Citrobacter	macrolide
44_(paired)_contig_2837	Citrobacter	macrolide
44_(paired)_contig_2837	Citrobacter	macrolide
ERR2241651_(paired)_contig_7019	Citrobacter	aminoglycoside
ERR2241659_(paired)_contig_40150	Citrobacter	aminoglycoside
ERR2241689_(paired)_contig20928	Citrobacter	aminoglycoside
ERR2241704_(paired)_contig3344	Citrobacter	beta-lactam
ERR2241729_(paired)_contig_29604	Citrobacter	aminoglycoside
ERR2241734_(paired)_contig_8243	Citrobacter	aminoglycoside
ERR2241744_(paired)_contig25072	Citrobacter	aminoglycoside
ERR2241744_(paired)_contig25072	Citrobacter	aminoglycoside
ERR2241750_(paired)_contig_82241	Citrobacter	beta-lactam
ERR2241761_(paired)_contig_5736	Citrobacter	aminoglycoside
ERR2241761_(paired)_contig_5736	Citrobacter	aminoglycoside
ERR2241790_(paired)_contig4698	Citrobacter	aminoglycoside
ERR2241790_(paired)_contig4698	Citrobacter	aminoglycoside
ERR2241795_(paired)_contig_29847	Citrobacter	aminoglycoside
ERR2241795_(paired)_contig_29847	Citrobacter	aminoglycoside
ERR2241803_(paired)_contig9366	Citrobacter	aminoglycoside
ERR2241805_(paired)_contig_6735	Citrobacter	aminoglycoside
ERR2241805_(paired)_contig_6735	Citrobacter	aminoglycoside
ERR2241806_(paired)_contig_5124	Citrobacter	aminoglycoside
ERR2241819_(paired)_contig_5037	Citrobacter	aminoglycoside
ERR2241823_(paired)_contig3137	Citrobacter	aminoglycoside
ERR2241855_(paired)_contig_49878	Citrobacter	aminoglycoside
ERR2241856_(paired)_contig_21842	Citrobacter	aminoglycoside
ERR2241856_(paired)_contig_21842	Citrobacter	aminoglycoside
ERR2241858_(paired)_contig_8186	Citrobacter	aminoglycoside
ERR2241858_(paired)_contig_8186	Citrobacter	aminoglycoside
ERR2241863_(paired)_contig_42711	Citrobacter	quinolone
ERR2241864_(paired)_contig_86777	Citrobacter	trimethoprim
ERR2241887_(paired)_contig_23657	Citrobacter	aminoglycoside
ERR2241887_(paired)_contig_23657	Citrobacter	aminoglycoside
ERR2241889_(paired)_contig_40901	Citrobacter	phenicol
ERR2241892_(paired)_contig5440	Citrobacter	aminoglycoside
ERR2241897_(paired)_contig5831	Citrobacter	aminoglycoside
ERR2241899_(paired)_contig_36112	Citrobacter	trimethoprim
ERR2241902_(paired)_contig9660	Citrobacter	aminoglycoside
ERR2241905_(paired)_contig_2170	Citrobacter	aminoglycoside
ERR2241905_(paired)_contig_2170	Citrobacter	aminoglycoside
ERR2241923_(paired)_contig395	Citrobacter	aminoglycoside
ERR2241923_(paired)_contig395	Citrobacter	aminoglycoside
ERR2241933_(paired)_contig_63883	Citrobacter	aminoglycoside
ERR2241933_(paired)_contig_63883	Citrobacter	aminoglycoside
ERR2241939_(paired)_contig_66943	Citrobacter	aminoglycoside
ERR2241950_(paired)_contig_77019	Citrobacter	aminoglycoside
ERR2241950_(paired)_contig_77019	Citrobacter	aminoglycoside
ERR2241956_(paired)_contig_82498	Citrobacter	trimethoprim
ERR2241957_(paired)_contig_8196	Citrobacter	aminoglycoside
ERR2241978_(paired)_contig_5617	Citrobacter	aminoglycoside
ERR2241979_(paired)_contig_41201	Citrobacter	aminoglycoside
ERR2241979_(paired)_contig_41201	Citrobacter	aminoglycoside
ERR2241983_(paired)_contig44	Citrobacter	aminoglycoside
ERR2241983_(paired)_contig44	Citrobacter	aminoglycoside
SRR4022189_(paired)_contig_408	Citrobacter	aminoglycoside
SRR4022189_(paired)_contig_408	Citrobacter	aminoglycoside
SRR4022190_(paired)_contig_20665	Citrobacter	beta-lactam
SRR4022190_(paired)_contig_4493	Citrobacter	macrolide
SRR4022190_(paired)_contig_4493	Citrobacter	macrolide
SRR4022191_(paired)_contig119	Citrobacter	macrolide
SRR4022191_(paired)_contig119	Citrobacter	macrolide
SRR4022191_(paired)_contig_21290	Citrobacter	beta-lactam
SRR4022192_(paired)_contig2220	Citrobacter	macrolide
SRR4022192_(paired)_contig2220	Citrobacter	macrolide
SRR4022192_(paired)_contig3367	Citrobacter	beta-lactam
SRR4022192_(paired)_contig_26760	Citrobacter	aminoglycoside
SRR4022192_(paired)_contig_26760	Citrobacter	beta-lactam
SRR4022196_(paired)_contig_70862	Citrobacter	beta-lactam
SRR4022238_(paired)_contig_24871	Citrobacter	beta-lactam
SRR4022238_(paired)_contig_3778	Citrobacter	macrolide
SRR4022238_(paired)_contig_3778	Citrobacter	macrolide
SRR4022239_(paired)_contig_4972	Citrobacter	macrolide
SRR4022239_(paired)_contig_4972	Citrobacter	macrolide
SRR4022240_(paired)_contig4223	Citrobacter	macrolide
SRR4022240_(paired)_contig_5102	Citrobacter	macrolide
SRR4022240_(paired)_contig_5102	Citrobacter	macrolide
SRR4022240_(paired)_contig_8275	Citrobacter	beta-lactam
SRR4022241_(paired)_contig_21477	Citrobacter	beta-lactam
SRR6323232_(paired)_contig9172	Citrobacter	aminoglycoside
SRR6323232_(paired)_contig9172	Citrobacter	aminoglycoside
SRR6323233_(paired)_contig_25939	Citrobacter	aminoglycoside
SRR6323273_(paired)_contig_2700	Citrobacter	aminoglycoside
SRR6323504_(paired)_contig_42770	Citrobacter	aminoglycoside
SRR6323504_(paired)_contig_42770	Citrobacter	aminoglycoside
SRR6323571_(paired)_contig_5807	Citrobacter	aminoglycoside
41_(paired)_contig140	Cloacibacillus	macrolide
ERR2241628_(paired)_contig_5555	Cloacibacillus	macrolide
ERR2241637_(paired)_contig_5890	Cloacibacillus	macrolide
ERR2241647_(paired)_contig_3193	Cloacibacillus	macrolide
ERR2241686_(paired)_contig_2768	Cloacibacillus	macrolide
ERR2241689_(paired)_contig_9185	Cloacibacillus	macrolide
ERR2241690_(paired)_contig_5639	Cloacibacillus	macrolide
ERR2241692_(paired)_contig_727	Cloacibacillus	macrolide
ERR2241694_(paired)_contig_44005	Cloacibacillus	macrolide
ERR2241701_(paired)_contig1067	Cloacibacillus	macrolide
ERR2241703_(paired)_contig288	Cloacibacillus	macrolide
ERR2241730_(paired)_contig_8608	Cloacibacillus	macrolide
ERR2241731_(paired)_contig0694	Cloacibacillus	macrolide
ERR2241758_(paired)_contig_820	Cloacibacillus	macrolide
ERR2241759_(paired)_contig_4962	Cloacibacillus	macrolide
ERR2241761_(paired)_contig_356	Cloacibacillus	macrolide
ERR2241856_(paired)_contig1552	Cloacibacillus	macrolide
ERR2241858_(paired)_contig_9093	Cloacibacillus	macrolide
ERR2241862_(paired)_contig_6385	Cloacibacillus	macrolide
ERR2241864_(paired)_contig_20935	Cloacibacillus	macrolide
ERR2241889_(paired)_contig3458	Cloacibacillus	macrolide
ERR2241894_(paired)_contig_4586	Cloacibacillus	macrolide
ERR2241896_(paired)_contig0434	Cloacibacillus	macrolide
ERR2241898_(paired)_contig_2228	Cloacibacillus	macrolide
ERR2241902_(paired)_contig_973	Cloacibacillus	macrolide
ERR2241903_(paired)_contig_3758	Cloacibacillus	macrolide
ERR2241904_(paired)_contig_7071	Cloacibacillus	macrolide
ERR2241905_(paired)_contig2104	Cloacibacillus	macrolide
ERR2241935_(paired)_contig4985	Cloacibacillus	macrolide
ERR2241950_(paired)_contig_2647	Cloacibacillus	macrolide
ERR2241983_(paired)_contig3249	Cloacibacillus	macrolide
SRR2329455_(paired)_contig3687	Cloacibacillus	aminoglycoside
SRR6323232_(paired)_contig_5620	Cloacibacillus	macrolide
SRR6323233_(paired)_contig535	Cloacibacillus	macrolide
SRR6323295_(paired)_contig_6017	Cloacibacillus	macrolide
1-A-1_trim_(paired)_contig_22225	Clostridioides	phenicol
1-A-3_trim_(paired)_contig5274	Clostridioides	phenicol
1-C-2_trim_(paired)_contig_4924	Clostridioides	phenicol
1-C-3_trim_(paired)_contig240	Clostridioides	phenicol
1-M-1_trim_(paired)_contig_8518	Clostridioides	phenicol
2-A-1_trim_(paired)_contig641	Clostridioides	phenicol
2-A-2_trim_(paired)_contig3533	Clostridioides	aminoglycoside
2-A-2_trim_(paired)_contig_991	Clostridioides	phenicol
2-C-1_trim_(paired)_contig_4089	Clostridioides	phenicol
2-C-2_trim_(paired)_contig425	Clostridioides	phenicol
2-C-2_trim_(paired)_contig_29940	Clostridioides	aminoglycoside
2-C-3_trim_(paired)_contig452	Clostridioides	phenicol
2-G-1_trim_(paired)_contig_5024	Clostridioides	phenicol
2-M-2_trim_(paired)_contig_913	Clostridioides	phenicol
4-A-1_trim_(paired)_contig_5438	Clostridioides	phenicol
4-A-1_trim_(paired)_contig_7362	Clostridioides	aminoglycoside
4-A-2_trim_(paired)_contig_6749	Clostridioides	phenicol
4-A-3_trim_(paired)_contig_2374	Clostridioides	phenicol
4-C-1_trim_(paired)_contig_8121	Clostridioides	phenicol
4-C-2_trim_(paired)_contig_7825	Clostridioides	phenicol
4-C-3_trim_(paired)_contig6570	Clostridioides	aminoglycoside
4-C-3_trim_(paired)_contig_5431	Clostridioides	phenicol
4-G-1_trim_(paired)_contig0411	Clostridioides	phenicol
4-G-3_trim_(paired)_contig1098	Clostridioides	aminoglycoside
4-G-3_trim_(paired)_contig_4443	Clostridioides	phenicol
4-M-1_trim_(paired)_contig_4019	Clostridioides	phenicol
4-M-2_trim_(paired)_contig_3520	Clostridioides	phenicol
4-M-3_trim_(paired)_contig_6545	Clostridioides	phenicol
6-A-1_trim_(paired)_contig_22393	Clostridioides	aminoglycoside
6-A-1_trim_(paired)_contig_57206	Clostridioides	aminoglycoside
6-A-2_trim_(paired)_contig_29223	Clostridioides	aminoglycoside
6-A-2_trim_(paired)_contig_4309	Clostridioides	phenicol
6-A-3_trim_(paired)_contig_662	Clostridioides	phenicol
6-A-3_trim_(paired)_contig_9331	Clostridioides	aminoglycoside
6-C-1_trim_(paired)_contig2248	Clostridioides	aminoglycoside
6-C-2_trim_(paired)_contig279	Clostridioides	phenicol
6-C-2_trim_(paired)_contig_2102	Clostridioides	aminoglycoside
6-C-2_trim_(paired)_contig_34502	Clostridioides	phenicol
6-F-1_trim_(paired)_contig_2284	Clostridioides	phenicol
6-F-3_trim_(paired)_contig_2857	Clostridioides	phenicol
6-G-3_trim_(paired)_contig_6646	Clostridioides	phenicol
6-M-1_trim_(paired)_contig_4613	Clostridioides	phenicol
6-M-1_trim_(paired)_contig_6655	Clostridioides	aminoglycoside
6-M-2_trim_(paired)_contig654	Clostridioides	phenicol
25_(paired)_contig_9785	Clostridioides	phenicol
29_(paired)_contig_3575	Clostridioides	aminoglycoside
43_(paired)_contig_23507	Clostridioides	aminoglycoside
46_(paired)_contig_3570	Clostridioides	phenicol
48_(paired)_contig_5957	Clostridioides	macrolide
ERR2241628_(paired)_contig1879	Clostridioides	aminoglycoside
ERR2241703_(paired)_contig_7701	Clostridioides	aminoglycoside
ERR2241733_(paired)_contig_20988	Clostridioides	macrolide
ERR2241747_(paired)_contig00134	Clostridioides	phenicol
ERR2241752_(paired)_contig1068	Clostridioides	phenicol
ERR2241752_(paired)_contig1949	Clostridioides	aminoglycoside
ERR2241754_(paired)_contig_61068	Clostridioides	phenicol
ERR2241755_(paired)_contig_41329	Clostridioides	phenicol
ERR2241756_(paired)_contig_64902	Clostridioides	phenicol
ERR2241759_(paired)_contig_95043	Clostridioides	aminoglycoside
ERR2241783_(paired)_contig_32128	Clostridioides	phenicol
ERR2241798_(paired)_contig_516	Clostridioides	macrolide
ERR2241806_(paired)_contig_2890	Clostridioides	macrolide
ERR2241806_(paired)_contig_2890	Clostridioides	macrolide
ERR2241850_(paired)_contig2668	Clostridioides	macrolide
ERR2241853_(paired)_contig_4858	Clostridioides	aminoglycoside
ERR2241862_(paired)_contig_26546	Clostridioides	macrolide
ERR2241888_(paired)_contig12145	Clostridioides	phenicol
ERR2241888_(paired)_contig_6598	Clostridioides	tetracycline
ERR2241888_(paired)_contig_6598	Clostridioides	tetracycline
ERR2241900_(paired)_contig_54083	Clostridioides	aminoglycoside
ERR2241900_(paired)_contig_68346	Clostridioides	phenicol
ERR2241950_(paired)_contig_22961	Clostridioides	phenicol
ERR2241955_(paired)_contig5557	Clostridioides	phenicol
ERR2241956_(paired)_contig869	Clostridioides	phenicol
ERR2241971_(paired)_contig_9372	Clostridioides	phenicol
ERR2241979_(paired)_contig5108	Clostridioides	phenicol
ERR2241981_(paired)_contig_38880	Clostridioides	phenicol
ERR2241983_(paired)_contig_43826	Clostridioides	phenicol
ERR2241984_(paired)_contig8804	Clostridioides	phenicol
SRR2329267_(paired)_contig179	Clostridioides	phenicol
SRR2329267_(paired)_contig179	Clostridioides	aminoglycoside
SRR2329455_(paired)_contig_303	Clostridioides	phenicol
SRR2329455_(paired)_contig_758	Clostridioides	aminoglycoside
SRR2329607_(paired)_contig_833	Clostridioides	phenicol
SRR4022189_(paired)_contig_3335	Clostridioides	phenicol
SRR4022190_(paired)_contig_5734	Clostridioides	phenicol
SRR4022191_(paired)_contig3858	Clostridioides	phenicol
SRR4022192_(paired)_contig_899	Clostridioides	phenicol
SRR4022196_(paired)_contig_308	Clostridioides	phenicol
SRR4022238_(paired)_contig_3757	Clostridioides	phenicol
SRR4022239_(paired)_contig_6643	Clostridioides	phenicol
SRR4022240_(paired)_contig_9714	Clostridioides	phenicol
SRR4022241_(paired)_contig740	Clostridioides	phenicol
SRR4096742_(paired)_contig_7903	Clostridioides	phenicol
SRR5280289_(paired)_contig_48221	Clostridioides	phenicol
SRR5280393_(paired)_contig_37567	Clostridioides	phenicol
SRR5483003_(paired)_contig465	Clostridioides	tetracycline
SRR5483003_(paired)_contig465	Clostridioides	tetracycline
SRR6323229_(paired)_contig_7431	Clostridioides	phenicol
SRR6323238_(paired)_contig_4371	Clostridioides	phenicol
SRR6323243_(paired)_contig_2652	Clostridioides	phenicol
SRR6323244_(paired)_contig_409	Clostridioides	phenicol
SRR6323250_(paired)_contig_21737	Clostridioides	phenicol
SRR6323259_(paired)_contig488	Clostridioides	phenicol
SRR6323261_(paired)_contig9100	Clostridioides	phenicol
SRR6323267_(paired)_contig_3019	Clostridioides	aminoglycoside
SRR6323278_(paired)_contig646	Clostridioides	aminoglycoside
SRR6323280_(paired)_contig_9276	Clostridioides	phenicol
SRR6323282_(paired)_contig_6284	Clostridioides	phenicol
SRR6323289_(paired)_contig342	Clostridioides	aminoglycoside
SRR6323291_(paired)_contig_763	Clostridioides	phenicol
SRR6323292_(paired)_contig_2468	Clostridioides	phenicol
SRR6323293_(paired)_contig507	Clostridioides	phenicol
SRR6323294_(paired)_contig574	Clostridioides	phenicol
SRR6323295_(paired)_contig_2420	Clostridioides	phenicol
SRR6323296_(paired)_contig_3049	Clostridioides	phenicol
SRR6323297_(paired)_contig_5747	Clostridioides	phenicol
SRR6323300_(paired)_contig_413	Clostridioides	phenicol
SRR6323308_(paired)_contig_6021	Clostridioides	phenicol
SRR6323311_(paired)_contig_2405	Clostridioides	phenicol
SRR6323316_(paired)_contig1180	Clostridioides	macrolide
SRR6323319_(paired)_contig_5713	Clostridioides	phenicol
SRR6323324_(paired)_contig_6557	Clostridioides	aminoglycoside
SRR6323327_(paired)_contig_9717	Clostridioides	phenicol
SRR6323330_(paired)_contig_8699	Clostridioides	phenicol
SRR6323331_(paired)_contig_2790	Clostridioides	phenicol
SRR6323334_(paired)_contig_351	Clostridioides	phenicol
SRR6323335_(paired)_contig_260	Clostridioides	phenicol
SRR6323336_(paired)_contig_728	Clostridioides	phenicol
SRR6323348_(paired)_contig1186	Clostridioides	phenicol
SRR6323360_(paired)_contig_3501	Clostridioides	phenicol
SRR6323369_(paired)_contig_602	Clostridioides	phenicol
SRR6323373_(paired)_contig_7891	Clostridioides	phenicol
SRR6323374_(paired)_contig_26711	Clostridioides	aminoglycoside
SRR6323384_(paired)_contig_6673	Clostridioides	phenicol
SRR6323395_(paired)_contig_8025	Clostridioides	phenicol
SRR6323402_(paired)_contig_7420	Clostridioides	phenicol
SRR6323422_(paired)_contig_5890	Clostridioides	phenicol
SRR6323431_(paired)_contig_775	Clostridioides	phenicol
SRR6323436_(paired)_contig_596	Clostridioides	phenicol
SRR6323439_(paired)_contig7664	Clostridioides	macrolide
SRR6323441_(paired)_contig_29926	Clostridioides	phenicol
SRR6323442_(paired)_contig4115	Clostridioides	phenicol
SRR6323442_(paired)_contig_5071	Clostridioides	macrolide
SRR6323445_(paired)_contig7221	Clostridioides	phenicol
SRR6323446_(paired)_contig_547	Clostridioides	phenicol
SRR6323452_(paired)_contig_5631	Clostridioides	phenicol
SRR6323462_(paired)_contig3070	Clostridioides	phenicol
SRR6323464_(paired)_contig_9844	Clostridioides	phenicol
SRR6323471_(paired)_contig_9247	Clostridioides	phenicol
SRR6323479_(paired)_contig_2561	Clostridioides	beta-lactam
SRR6323486_(paired)_contig_5688	Clostridioides	phenicol
SRR6323487_(paired)_contig_9187	Clostridioides	phenicol
SRR6323491_(paired)_contig_5226	Clostridioides	phenicol
SRR6323496_(paired)_contig_5205	Clostridioides	phenicol
SRR6323497_(paired)_contig_9524	Clostridioides	phenicol
SRR6323504_(paired)_contig3557	Clostridioides	aminoglycoside
SRR6323506_(paired)_contig_559	Clostridioides	phenicol
SRR6323513_(paired)_contig_3712	Clostridioides	phenicol
SRR6323515_(paired)_contig_5911	Clostridioides	phenicol
SRR6323516_(paired)_contig3985	Clostridioides	tetracycline
SRR6323526_(paired)_contig_3179	Clostridioides	phenicol
SRR6323526_(paired)_contig_32533	Clostridioides	aminoglycoside
SRR6323527_(paired)_contig_3191	Clostridioides	aminoglycoside
SRR6323527_(paired)_contig_3191	Clostridioides	phenicol
SRR6323541_(paired)_contig_4210	Clostridioides	phenicol
SRR6323545_(paired)_contig_9193	Clostridioides	phenicol
SRR6323555_(paired)_contig_2325	Clostridioides	phenicol
SRR6323567_(paired)_contig_6909	Clostridioides	phenicol
SRR6323575_(paired)_contig2685	Clostridioides	phenicol
SRR6323575_(paired)_contig2685	Clostridioides	aminoglycoside
1-C-1_trim_(paired)_contig6597	Clostridium	tetracycline
4-A-3_trim_(paired)_contig_32099	Clostridium	aminoglycoside
4-C-3_trim_(paired)_contig_8705	Clostridium	phenicol
4-F-2_trim_(paired)_contig_9448	Clostridium	tetracycline
6-M-2_trim_(paired)_contig_4386	Clostridium	aminoglycoside
26_(paired)_contig_7831	Clostridium	aminoglycoside
41_(paired)_contig_5846	Clostridium	aminoglycoside
45_(paired)_contig_24357	Clostridium	aminoglycoside
45_(paired)_contig_3198	Clostridium	tetracycline
ERR2241632_(paired)_contig_36721	Clostridium	macrolide
ERR2241635_(paired)_contig_4285	Clostridium	macrolide
ERR2241635_(paired)_contig_7315	Clostridium	tetracycline
ERR2241637_(paired)_contig5428	Clostridium	macrolide
ERR2241651_(paired)_contig_32341	Clostridium	tetracycline
ERR2241687_(paired)_contig_8912	Clostridium	tetracycline
ERR2241688_(paired)_contig_686	Clostridium	macrolide
ERR2241694_(paired)_contig3679	Clostridium	tetracycline
ERR2241696_(paired)_contig_26108	Clostridium	aminoglycoside
ERR2241697_(paired)_contig_8050	Clostridium	tetracycline
ERR2241725_(paired)_contig_20911	Clostridium	aminoglycoside
ERR2241728_(paired)_contig_25649	Clostridium	aminoglycoside
ERR2241731_(paired)_contig_5180	Clostridium	macrolide
ERR2241732_(paired)_contig_39566	Clostridium	macrolide
ERR2241735_(paired)_contig4526	Clostridium	tetracycline
ERR2241742_(paired)_contig_9412	Clostridium	macrolide
ERR2241743_(paired)_contig6457	Clostridium	tetracycline
ERR2241747_(paired)_contig_20931	Clostridium	tetracycline
ERR2241747_(paired)_contig_72928	Clostridium	macrolide
ERR2241748_(paired)_contig_7080	Clostridium	tetracycline
ERR2241749_(paired)_contig9602	Clostridium	macrolide
ERR2241750_(paired)_contig7248	Clostridium	tetracycline
ERR2241753_(paired)_contig_33714	Clostridium	tetracycline
ERR2241758_(paired)_contig_35722	Clostridium	macrolide
ERR2241762_(paired)_contig_6946	Clostridium	tetracycline
ERR2241770_(paired)_contig_24240	Clostridium	tetracycline
ERR2241783_(paired)_contig_98872	Clostridium	macrolide
ERR2241788_(paired)_contig_4419	Clostridium	tetracycline
ERR2241790_(paired)_contig897	Clostridium	tetracycline
ERR2241791_(paired)_contig_4166	Clostridium	tetracycline
ERR2241791_(paired)_contig_8601	Clostridium	aminoglycoside
ERR2241794_(paired)_contig6554	Clostridium	tetracycline
ERR2241795_(paired)_contig_6870	Clostridium	tetracycline
ERR2241802_(paired)_contig2054	Clostridium	tetracycline
ERR2241802_(paired)_contig4445	Clostridium	aminoglycoside
ERR2241808_(paired)_contig329	Clostridium	tetracycline
ERR2241823_(paired)_contig_7369	Clostridium	macrolide
ERR2241824_(paired)_contig_46919	Clostridium	tetracycline
ERR2241848_(paired)_contig_50578	Clostridium	aminoglycoside
ERR2241849_(paired)_contig_8514	Clostridium	aminoglycoside
ERR2241850_(paired)_contig_212978	Clostridium	macrolide
ERR2241850_(paired)_contig_37006	Clostridium	aminoglycoside
ERR2241852_(paired)_contig8198	Clostridium	aminoglycoside
ERR2241862_(paired)_contig_9900	Clostridium	tetracycline
ERR2241863_(paired)_contig_45933	Clostridium	aminoglycoside
ERR2241864_(paired)_contig_6728	Clostridium	tetracycline
ERR2241887_(paired)_contig3690	Clostridium	tetracycline
ERR2241888_(paired)_contig03843	Clostridium	macrolide
ERR2241888_(paired)_contig_22775	Clostridium	aminoglycoside
ERR2241889_(paired)_contig_47892	Clostridium	macrolide
ERR2241895_(paired)_contig_37356	Clostridium	macrolide
ERR2241901_(paired)_contig3411	Clostridium	aminoglycoside
ERR2241905_(paired)_contig_5872	Clostridium	aminoglycoside
ERR2241913_(paired)_contig3959	Clostridium	macrolide
ERR2241921_(paired)_contig_20707	Clostridium	tetracycline
ERR2241927_(paired)_contig_33789	Clostridium	macrolide
ERR2241937_(paired)_contig3817	Clostridium	tetracycline
ERR2241941_(paired)_contig_42148	Clostridium	macrolide
ERR2241954_(paired)_contig_392	Clostridium	tetracycline
ERR2241956_(paired)_contig7279	Clostridium	tetracycline
ERR2241956_(paired)_contig_42545	Clostridium	aminoglycoside
ERR2241971_(paired)_contig1335	Clostridium	tetracycline
ERR2241980_(paired)_contig_48080	Clostridium	macrolide
ERR2241984_(paired)_contig9132	Clostridium	aminoglycoside
SRR2329607_(paired)_contig_6209	Clostridium	aminoglycoside
SRR4022196_(paired)_contig_9812	Clostridium	phenicol
SRR4022197_(paired)_contig0394	Clostridium	tetracycline
SRR4022197_(paired)_contig3611	Clostridium	phenicol
SRR4022197_(paired)_contig_4338	Clostridium	tetracycline
SRR4022240_(paired)_contig_25943	Clostridium	phenicol
SRR4096744_(paired)_contig_3553	Clostridium	tetracycline
SRR4096749_(paired)_contig488	Clostridium	macrolide
SRR4096749_(paired)_contig_7388	Clostridium	aminoglycoside
SRR5280514_(paired)_contig_8504	Clostridium	tetracycline
SRR6323239_(paired)_contig_2667	Clostridium	macrolide
SRR6323244_(paired)_contig_728	Clostridium	aminoglycoside
SRR6323244_(paired)_contig_728	Clostridium	tetracycline
SRR6323249_(paired)_contig1014	Clostridium	tetracycline
SRR6323261_(paired)_contig_4118	Clostridium	tetracycline
SRR6323262_(paired)_contig037	Clostridium	tetracycline
SRR6323333_(paired)_contig_6238	Clostridium	aminoglycoside
SRR6323334_(paired)_contig005	Clostridium	tetracycline
SRR6323451_(paired)_contig_5143	Clostridium	tetracycline
SRR6323534_(paired)_contig_423	Clostridium	tetracycline
SRR6323545_(paired)_contig_46645	Clostridium	aminoglycoside
SRR6323572_(paired)_contig6630	Clostridium	aminoglycoside
2-A-2_trim_(paired)_contig_2255	Collinsella	aminoglycoside
2-A-3_trim_(paired)_contig_8911	Collinsella	aminoglycoside
2-C-3_trim_(paired)_contig_5311	Collinsella	macrolide
2-F-2_trim_(paired)_contig2742	Collinsella	macrolide
2-F-2_trim_(paired)_contig7849	Collinsella	aminoglycoside
2-G-1_trim_(paired)_contig_6716	Collinsella	macrolide
2-M-1_trim_(paired)_contig_8672	Collinsella	aminoglycoside
4-A-2_trim_(paired)_contig_8811	Collinsella	aminoglycoside
4-C-1_trim_(paired)_contig2436	Collinsella	aminoglycoside
4-C-3_trim_(paired)_contig_27022	Collinsella	aminoglycoside
4-F-2_trim_(paired)_contig_3112	Collinsella	macrolide
4-F-3_trim_(paired)_contig5712	Collinsella	aminoglycoside
4-F-3_trim_(paired)_contig_5950	Collinsella	macrolide
6-C-2_trim_(paired)_contig_4535	Collinsella	aminoglycoside
6-C-3_trim_(paired)_contig0821	Collinsella	macrolide
6-F-1_trim_(paired)_contig_6386	Collinsella	aminoglycoside
6-F-1_trim_(paired)_contig_657	Collinsella	macrolide
6-F-2_trim_(paired)_contig2132	Collinsella	macrolide
6-F-3_trim_(paired)_contig8333	Collinsella	aminoglycoside
6-G-2_trim_(paired)_contig4061	Collinsella	aminoglycoside
6-M-1_trim_(paired)_contig4191	Collinsella	aminoglycoside
6-M-3_trim_(paired)_contig2886	Collinsella	macrolide
41_(paired)_contig3575	Collinsella	aminoglycoside
ERR2241687_(paired)_contig_5556	Collinsella	macrolide
ERR2241763_(paired)_contig_59920	Collinsella	aminoglycoside
ERR2241855_(paired)_contig_6831	Collinsella	macrolide
ERR2241902_(paired)_contig_477	Collinsella	macrolide
ERR2241905_(paired)_contig_26027	Collinsella	tetracycline
ERR2241980_(paired)_contig_34607	Collinsella	aminoglycoside
SRR4096742_(paired)_contig3884	Collinsella	aminoglycoside
SRR6323275_(paired)_contig_3375	Collinsella	aminoglycoside
SRR6323289_(paired)_contig4512	Collinsella	phenicol
SRR6323314_(paired)_contig_20509	Collinsella	aminoglycoside
SRR6323331_(paired)_contig_2744	Collinsella	aminoglycoside
SRR6323334_(paired)_contig072	Collinsella	aminoglycoside
SRR6323438_(paired)_contig4079	Collinsella	aminoglycoside
SRR6323439_(paired)_contig_8659	Collinsella	aminoglycoside
SRR6323453_(paired)_contig_7556	Collinsella	aminoglycoside
SRR6323492_(paired)_contig_511	Collinsella	aminoglycoside
SRR6323505_(paired)_contig317	Collinsella	macrolide
SRR6323544_(paired)_contig592	Collinsella	tetracycline
1-C-2_trim_(paired)_contig_33858	Comamonas	macrolide
1-C-3_trim_(paired)_contig5782	Comamonas	macrolide
4-M-2_trim_(paired)_contig_33978	Comamonas	macrolide
29_(paired)_contig_20605	Comamonas	macrolide
41_(paired)_contig3682	Comamonas	macrolide
47_(paired)_contig7277	Comamonas	macrolide
SRR4022190_(paired)_contig_2252	Comamonas	macrolide
SRR6323511_(paired)_contig_6144	Comamonas	macrolide
1-G-2_trim_(paired)_contig_40	Coprococcus	tetracycline
1-M-3_trim_(paired)_contig0168	Coprococcus	tetracycline
4-C-1_trim_(paired)_contig_3152	Coprococcus	aminoglycoside
6-G-3_trim_(paired)_contig_21217	Coprococcus	tetracycline
64_(paired)_contig_5267	Coprococcus	tetracycline
SRR4022240_(paired)_contig_29450	Coprococcus	aminoglycoside
SRR6323242_(paired)_contig_2307	Coprococcus	aminoglycoside
SRR6323264_(paired)_contig4325	Coprococcus	tetracycline
SRR6323296_(paired)_contig_29066	Coprococcus	tetracycline
SRR6323332_(paired)_contig_6702	Coprococcus	tetracycline
SRR6323509_(paired)_contig_2398	Coprococcus	aminoglycoside
SRR6323528_(paired)_contig4463	Coprococcus	tetracycline
ERR2241653_(paired)_contig_4508	Corallococcus	aminoglycoside
ERR2241628_(paired)_contig18837	Corynebacterium	phenicol
ERR2241628_(paired)_contig_34495	Corynebacterium	aminoglycoside
ERR2241631_(paired)_contig_3107	Corynebacterium	tetracycline
ERR2241632_(paired)_contig_31615	Corynebacterium	phenicol
ERR2241632_(paired)_contig_5971	Corynebacterium	tetracycline
ERR2241634_(paired)_contig_29105	Corynebacterium	tetracycline
ERR2241634_(paired)_contig_34750	Corynebacterium	phenicol
ERR2241634_(paired)_contig_4484	Corynebacterium	tetracycline
ERR2241634_(paired)_contig_62037	Corynebacterium	macrolide
ERR2241635_(paired)_contig1921	Corynebacterium	phenicol
ERR2241641_(paired)_contig0552	Corynebacterium	phenicol
ERR2241641_(paired)_contig8802	Corynebacterium	aminoglycoside
ERR2241641_(paired)_contig_3847	Corynebacterium	tetracycline
ERR2241651_(paired)_contig4684	Corynebacterium	aminoglycoside
ERR2241651_(paired)_contig_2331	Corynebacterium	macrolide
ERR2241651_(paired)_contig_7545	Corynebacterium	phenicol
ERR2241657_(paired)_contig31425	Corynebacterium	tetracycline
ERR2241664_(paired)_contig17859	Corynebacterium	aminoglycoside
ERR2241664_(paired)_contig_58141	Corynebacterium	tetracycline
ERR2241686_(paired)_contig_30240	Corynebacterium	phenicol
ERR2241686_(paired)_contig_55463	Corynebacterium	tetracycline
ERR2241689_(paired)_contig_78322	Corynebacterium	aminoglycoside
ERR2241692_(paired)_contig6283	Corynebacterium	tetracycline
ERR2241692_(paired)_contig_55312	Corynebacterium	tetracycline
ERR2241694_(paired)_contig_85953	Corynebacterium	aminoglycoside
ERR2241695_(paired)_contig_89610	Corynebacterium	aminoglycoside
ERR2241696_(paired)_contig_32798	Corynebacterium	tetracycline
ERR2241696_(paired)_contig_37329	Corynebacterium	aminoglycoside
ERR2241696_(paired)_contig_63148	Corynebacterium	tetracycline
ERR2241697_(paired)_contig_2212	Corynebacterium	tetracycline
ERR2241697_(paired)_contig_50867	Corynebacterium	aminoglycoside
ERR2241699_(paired)_contig_20715	Corynebacterium	tetracycline
ERR2241701_(paired)_contig3437	Corynebacterium	tetracycline
ERR2241702_(paired)_contig_5989	Corynebacterium	tetracycline
ERR2241703_(paired)_contig_66017	Corynebacterium	phenicol
ERR2241704_(paired)_contig_25954	Corynebacterium	phenicol
ERR2241725_(paired)_contig_42611	Corynebacterium	tetracycline
ERR2241727_(paired)_contig_22885	Corynebacterium	phenicol
ERR2241727_(paired)_contig_292	Corynebacterium	macrolide
ERR2241727_(paired)_contig_38316	Corynebacterium	aminoglycoside
ERR2241728_(paired)_contig8347	Corynebacterium	phenicol
ERR2241728_(paired)_contig_74939	Corynebacterium	aminoglycoside
ERR2241728_(paired)_contig_8405	Corynebacterium	tetracycline
ERR2241729_(paired)_contig0737	Corynebacterium	macrolide
ERR2241730_(paired)_contig8631	Corynebacterium	aminoglycoside
ERR2241730_(paired)_contig_2812	Corynebacterium	tetracycline
ERR2241730_(paired)_contig_2946	Corynebacterium	macrolide
ERR2241731_(paired)_contig_22295	Corynebacterium	tetracycline
ERR2241731_(paired)_contig_3027	Corynebacterium	phenicol
ERR2241731_(paired)_contig_4051	Corynebacterium	macrolide
ERR2241732_(paired)_contig_2118	Corynebacterium	macrolide
ERR2241733_(paired)_contig503	Corynebacterium	macrolide
ERR2241735_(paired)_contig344	Corynebacterium	macrolide
ERR2241736_(paired)_contig_931	Corynebacterium	macrolide
ERR2241736_(paired)_contig_931	Corynebacterium	tetracycline
ERR2241739_(paired)_contig_43932	Corynebacterium	aminoglycoside
ERR2241739_(paired)_contig_49509	Corynebacterium	tetracycline
ERR2241740_(paired)_contig_45402	Corynebacterium	macrolide
ERR2241741_(paired)_contig7913	Corynebacterium	tetracycline
ERR2241741_(paired)_contig_2069	Corynebacterium	macrolide
ERR2241744_(paired)_contig_464	Corynebacterium	macrolide
ERR2241744_(paired)_contig_51076	Corynebacterium	tetracycline
ERR2241747_(paired)_contig_49550	Corynebacterium	aminoglycoside
ERR2241747_(paired)_contig_53823	Corynebacterium	aminoglycoside
ERR2241747_(paired)_contig_9389	Corynebacterium	phenicol
ERR2241748_(paired)_contig_21802	Corynebacterium	phenicol
ERR2241748_(paired)_contig_26182	Corynebacterium	macrolide
ERR2241748_(paired)_contig_7626	Corynebacterium	tetracycline
ERR2241749_(paired)_contig5676	Corynebacterium	phenicol
ERR2241749_(paired)_contig_26764	Corynebacterium	aminoglycoside
ERR2241749_(paired)_contig_3069	Corynebacterium	tetracycline
ERR2241750_(paired)_contig12910	Corynebacterium	macrolide
ERR2241752_(paired)_contig_2060	Corynebacterium	macrolide
ERR2241752_(paired)_contig_30598	Corynebacterium	tetracycline
ERR2241752_(paired)_contig_6904	Corynebacterium	aminoglycoside
ERR2241753_(paired)_contig_4754	Corynebacterium	phenicol
ERR2241754_(paired)_contig_20326	Corynebacterium	phenicol
ERR2241754_(paired)_contig_508	Corynebacterium	macrolide
ERR2241755_(paired)_contig_2549	Corynebacterium	macrolide
ERR2241755_(paired)_contig_36278	Corynebacterium	aminoglycoside
ERR2241755_(paired)_contig_4678	Corynebacterium	tetracycline
ERR2241755_(paired)_contig_99082	Corynebacterium	aminoglycoside
ERR2241756_(paired)_contig9115	Corynebacterium	tetracycline
ERR2241756_(paired)_contig_2270	Corynebacterium	phenicol
ERR2241756_(paired)_contig_856	Corynebacterium	macrolide
ERR2241758_(paired)_contig669	Corynebacterium	phenicol
ERR2241758_(paired)_contig7548	Corynebacterium	tetracycline
ERR2241758_(paired)_contig_23030	Corynebacterium	aminoglycoside
ERR2241759_(paired)_contig_63396	Corynebacterium	tetracycline
ERR2241760_(paired)_contig_429	Corynebacterium	macrolide
ERR2241760_(paired)_contig_6625	Corynebacterium	phenicol
ERR2241760_(paired)_contig_89765	Corynebacterium	aminoglycoside
ERR2241762_(paired)_contig_2362	Corynebacterium	macrolide
ERR2241763_(paired)_contig_9831	Corynebacterium	macrolide
ERR2241764_(paired)_contig_26128	Corynebacterium	phenicol
ERR2241765_(paired)_contig3045	Corynebacterium	tetracycline
ERR2241765_(paired)_contig_2324	Corynebacterium	macrolide
ERR2241765_(paired)_contig_7593	Corynebacterium	tetracycline
ERR2241770_(paired)_contig3834	Corynebacterium	aminoglycoside
ERR2241770_(paired)_contig_26832	Corynebacterium	phenicol
ERR2241770_(paired)_contig_2908	Corynebacterium	tetracycline
ERR2241770_(paired)_contig_33693	Corynebacterium	aminoglycoside
ERR2241770_(paired)_contig_50231	Corynebacterium	aminoglycoside
ERR2241783_(paired)_contig560	Corynebacterium	aminoglycoside
ERR2241783_(paired)_contig_230702	Corynebacterium	aminoglycoside
ERR2241783_(paired)_contig_2766	Corynebacterium	macrolide
ERR2241784_(paired)_contig_43182	Corynebacterium	macrolide
ERR2241784_(paired)_contig_66421	Corynebacterium	phenicol
ERR2241788_(paired)_contig_3167	Corynebacterium	phenicol
ERR2241790_(paired)_contig_4965	Corynebacterium	macrolide
ERR2241794_(paired)_contig113	Corynebacterium	macrolide
ERR2241794_(paired)_contig_25477	Corynebacterium	phenicol
ERR2241794_(paired)_contig_35946	Corynebacterium	aminoglycoside
ERR2241795_(paired)_contig_33367	Corynebacterium	tetracycline
ERR2241799_(paired)_contig1113	Corynebacterium	macrolide
ERR2241801_(paired)_contig_9531	Corynebacterium	aminoglycoside
ERR2241802_(paired)_contig_50061	Corynebacterium	tetracycline
ERR2241805_(paired)_contig053	Corynebacterium	tetracycline
ERR2241806_(paired)_contig_4810	Corynebacterium	tetracycline
ERR2241806_(paired)_contig_6041	Corynebacterium	macrolide
ERR2241808_(paired)_contig_21430	Corynebacterium	phenicol
ERR2241808_(paired)_contig_244	Corynebacterium	macrolide
ERR2241809_(paired)_contig6587	Corynebacterium	phenicol
ERR2241809_(paired)_contig_2057	Corynebacterium	tetracycline
ERR2241815_(paired)_contig1807	Corynebacterium	macrolide
ERR2241815_(paired)_contig40	Corynebacterium	phenicol
ERR2241815_(paired)_contig_52805	Corynebacterium	aminoglycoside
ERR2241823_(paired)_contig_6533	Corynebacterium	macrolide
ERR2241824_(paired)_contig_22653	Corynebacterium	macrolide
ERR2241824_(paired)_contig_61115	Corynebacterium	tetracycline
ERR2241828_(paired)_contig_20990	Corynebacterium	phenicol
ERR2241828_(paired)_contig_2545	Corynebacterium	macrolide
ERR2241828_(paired)_contig_30970	Corynebacterium	aminoglycoside
ERR2241828_(paired)_contig_509	Corynebacterium	tetracycline
ERR2241848_(paired)_contig_3260	Corynebacterium	tetracycline
ERR2241848_(paired)_contig_7169	Corynebacterium	macrolide
ERR2241849_(paired)_contig_42627	Corynebacterium	aminoglycoside
ERR2241849_(paired)_contig_83673	Corynebacterium	aminoglycoside
ERR2241850_(paired)_contig17551	Corynebacterium	tetracycline
ERR2241850_(paired)_contig89886	Corynebacterium	aminoglycoside
ERR2241851_(paired)_contig_313	Corynebacterium	macrolide
ERR2241851_(paired)_contig_419	Corynebacterium	macrolide
ERR2241851_(paired)_contig_46447	Corynebacterium	aminoglycoside
ERR2241851_(paired)_contig_58357	Corynebacterium	aminoglycoside
ERR2241852_(paired)_contig9977	Corynebacterium	aminoglycoside
ERR2241852_(paired)_contig_64933	Corynebacterium	macrolide
ERR2241853_(paired)_contig_4357	Corynebacterium	macrolide
ERR2241853_(paired)_contig_67077	Corynebacterium	aminoglycoside
[truncated: 22,320 more rows]

## Sheet: Table S5
Table S5. Host (genus level) distribution of ARG types (%)
bacteria genus	Types of ARGs
	aminoglycoside	beta-lactam	colistin	fosfomycin	glycopeptide	macrolide	nitroimidazole	oxazolidinone	phenicol	quinolone	rifampicin	sulphonamide	tetracycline	trimethoprim
Acinetobacter	1.38	4.69	0	0	0	0.56	0	0	0.94	0.39	0	53.78	2.57	0.31
Bacteroides	0.26	23.04	0	0	0	2.98	73.33	0	0.07	0	0	1.33	4.07	0
Corynebacterium	5.77	0.31	0	0	0	3.28	0	0	4.05	0	0	1.78	6.96	0.16
Enterobacter	0.47	6.47	0	9.91	0	0.7	0	0	0.14	15.69	0	1.33	0.07	2.65
Enterococcus	11.28	0.21	0	4.25	100	15.25	0	94.44	16.35	0	0	0.44	8.2	8.27
Escherichia	28.89	15.64	94	10.38	0	6.56	0	0	8.54	9.41	0	23.11	1.91	33.07
Klebsiella	5.47	12.1	2	52.36	0	1.36	0	0	2.03	67.84	93.18	5.78	0.07	18.1
Lactobacillus	1.38	0	0	0	0	8.19	0	0	11.43	0	0	0	12.27	0.16
Ligilactobacillus	0.69	0	0	0	0	11.01	0	1.23	1.95	0	0	0	8.27	0.16
Limosilactobacillus	1.89	0	0	0	0	8.62	0	0	4.56	0	0	0	3.16	3.9
Parabacteroides	0	0.63	0	0	0	0.07	13.33	0	0	0	0	0	0.66	0
Pseudomonas	1.42	2.92	0	9.91	0	0.03	0	0	6.15	0	0	4.89	0.33	0.47
Ruminococcus	0	0	0	0	0	0.07	0	0	13.68	0	0	0	3.62	0
Salmonella	0.43	0.63	4	0	0	0.03	0	0	0.07	2.75	0	0.89	0.34	3.43
Staphylococcus	14.25	12.3	0	6.6	0	15.05	0	0.62	3.98	0.39	0	0	9.84	19.03
others	26.43	21.06	0	6.6	0	26.23	13.33	3.7	26.05	3.53	6.82	6.67	37.66	10.3

## Sheet: Table S6
Table S6. Correlation of intI1 with 10 ARGs subtypes
ARGs types	ARGs subtypes	Spearman	p
Aminoglycoside	aph(6)-Id	0.622	<0.01
β-lactam	blaOXA-10	0.564	<0.01
β-lactam	blaTEM-1B	0.633	<0.01
Macrolide	mph(A)	0.507	<0.01
phenicol	floR	0.586	<0.01
quinolone	qnrS1	0.616	<0.01
sulphonamide	sul1	0.559	<0.01
sulphonamide	sul2	0.708	<0.01
sulphonamide	sul3	0.67	<0.01
tetracycline	tet(A)	0.784	<0.01

## Sheet: Table S7
Table S7. A detailed description of high-quality MAGs
sample	bins	Completeness(%)	contamination(%)	GTDB-TK classification
SRR2329267	bin.20	98.48	0	d__Bacteria;p__Bacteroidota;c__Bacteroidia;o__Bacteroidales;f__Bacteroidaceae;g__Phocaeicola;s__Phocaeicola sp900540105
SRR2329267	bin.17	92.49	0.71	d__Bacteria;p__Bacteroidota;c__Bacteroidia;o__Bacteroidales;f__UBA932;g__CAG-831;s__
SRR2329267	bin.50	81.9	0.78	d__Bacteria;p__Firmicutes_A;c__Clostridia;o__Lachnospirales;f__Lachnospiraceae;g__Mediterraneibacter;s__Mediterraneibacter sp900555215
SRR2329267	bin.33	93.97	1.46	d__Bacteria;p__Bacteroidota;c__Bacteroidia;o__Bacteroidales;f__Rikenellaceae;g__Alistipes;s__Alistipes sp900542505
SRR2329267	bin.25	81.32	1.59	d__Bacteria;p__Bacteroidota;c__Bacteroidia;o__Bacteroidales;f__UBA932;g__CAG-831;s__
SRR2329267	bin.18	91.18	1.99	d__Bacteria;p__Bacteroidota;c__Bacteroidia;o__Bacteroidales;f__Marinifilaceae;g__Butyricimonas;s__
SRR2329267	bin.1	93.32	2.75	d__Bacteria;p__Bacteroidota;c__Bacteroidia;o__Bacteroidales;f__Bacteroidaceae;g__Phocaeicola;s__Phocaeicola sp900546095
SRR2329267	bin.12	85.35	3.32	d__Bacteria;p__Desulfobacterota;c__Desulfovibrionia;o__Desulfovibrionales;f__Desulfovibrionaceae;g__Desulfovibrio;s__Desulfovibrio piger
SRR2329267	bin.39	94.23	4.09	d__Bacteria;p__Bacteroidota;c__Bacteroidia;o__Bacteroidales;f__Rikenellaceae;g__Alistipes;s__
SRR2329267	bin.53	85.36	6.59	d__Bacteria;p__Bacteroidota;c__Bacteroidia;o__Bacteroidales;f__Bacteroidaceae;g__Phocaeicola;s__Phocaeicola sp900541515
SRR2329267	bin.54	85.36	6.96	d__Bacteria;p__Bacteroidota;c__Bacteroidia;o__Bacteroidales;f__Bacteroidaceae;g__Phocaeicola;s__Phocaeicola sp900541515
SRR2329455	bin.29	94.03	0	d__Bacteria;p__Bacteroidota;c__Bacteroidia;o__Bacteroidales;f__Bacteroidaceae;g__Phocaeicola;s__Phocaeicola plebeius_A
SRR2329455	bin.27	97.85	0	d__Bacteria;p__Proteobacteria;c__Alphaproteobacteria;o__RF32;f__CAG-239;g__CAG-495;s__
SRR2329455	bin.26	87.27	0.02	d__Bacteria;p__Firmicutes_A;c__Clostridia;o__Oscillospirales;f__Ruminococcaceae;g__Faecalibacterium;s__
SRR2329455	bin.3	85.71	0.39	d__Bacteria;p__Proteobacteria;c__Gammaproteobacteria;o__Enterobacterales;f__Enterobacteriaceae;g__Escherichia;s__Escherichia flexneri
SRR2329455	bin.9	95.32	0.52	d__Bacteria;p__Bacteroidota;c__Bacteroidia;o__Bacteroidales;f__UBA932;g__RC9;s__
SRR2329455	bin.22	94.62	0.73	d__Bacteria;p__Bacteroidota;c__Bacteroidia;o__Bacteroidales;f__UBA11471;g__UBA11471;s__
SRR2329455	bin.23	94.72	0.8	d__Bacteria;p__Bacteroidota;c__Bacteroidia;o__Bacteroidales;f__Bacteroidaceae;g__Phocaeicola;s__Phocaeicola sp002161765
SRR2329455	bin.49	92.47	0.96	d__Bacteria;p__Bacteroidota;c__Bacteroidia;o__Bacteroidales;f__Rikenellaceae;g__Alistipes;s__
SRR2329455	bin.44	88.61	1.12	d__Bacteria;p__Bacteroidota;c__Bacteroidia;o__Bacteroidales;f__Bacteroidaceae;g__Bacteroides;s__Bacteroides togonis
SRR2329455	bin.28	86.4	1.24	d__Bacteria;p__Firmicutes_C;c__Negativicutes;o__Acidaminococcales;f__Acidaminococcaceae;g__Phascolarctobacterium;s__Phascolarctobacterium sp000436095
SRR2329455	bin.17	86.56	1.33	d__Bacteria;p__Bacteroidota;c__Bacteroidia;o__Bacteroidales;f__UBA932;g__CAG-831;s__
SRR2329455	bin.35	85.42	1.53	d__Bacteria;p__Proteobacteria;c__Gammaproteobacteria;o__Burkholderiales;f__Burkholderiaceae;g__CAG-521;s__
SRR2329455	bin.11	93.19	2.83	d__Bacteria;p__Proteobacteria;c__Gammaproteobacteria;o__Burkholderiales;f__Burkholderiaceae;g__Sutterella;s__Sutterella sp900543805
SRR2329455	bin.33	94.51	4.41	d__Archaea;p__Thermoplasmatota;c__Thermoplasmata;o__Methanomassiliicoccales;f__Methanomethylophilaceae;g__UBA71;s__UBA71 sp006954425
SRR2329557	bin.19	95.08	0.88	d__Bacteria;p__Actinobacteriota;c__Coriobacteriia;o__Coriobacteriales;f__Atopobiaceae;g__Olsenella_E;s__
SRR2329557	bin.17	86.77	1.21	d__Bacteria;p__Bacteroidota;c__Bacteroidia;o__Bacteroidales;f__UBA932;g__RC9;s__
SRR2329557	bin.15	85.57	1.61	d__Bacteria;p__Firmicutes_A;c__Clostridia_A;o__Christensenellales;f__CAG-917;g__UMGS1688;s__UMGS1688 sp900554085
SRR2329607	bin.30	90.5	0.71	d__Bacteria;p__Verrucomicrobiota;c__Kiritimatiellae;o__RFP12;f__W1P29-020;g__W1P29-020;s__
SRR2329607	bin.7	86.9	0.95	d__Bacteria;p__Bacteroidota;c__Bacteroidia;o__Bacteroidales;f__UBA932;g__CAG-831;s__
SRR2329607	bin.37	95.94	1.19	d__Bacteria;p__Bacteroidota;c__Bacteroidia;o__Bacteroidales;f__UBA932;g__CAG-831;s__
SRR2329607	bin.36	88.83	1.92	d__Bacteria;p__Bacteroidota;c__Bacteroidia;o__Bacteroidales;f__Bacteroidaceae;g__Phocaeicola;s__Phocaeicola sp900540105
SRR2329607	bin.34	86.22	2.69	d__Bacteria;p__Bacteroidota;c__Bacteroidia;o__Bacteroidales;f__Tannerellaceae;g__Parabacteroides;s__Parabacteroides sp900552415
SRR5483003	bin.9	82.76	0	d__Bacteria;p__Firmicutes_A;c__Clostridia;o__Peptostreptococcales;f__Peptostreptococcaceae;g__Romboutsia;s__
SRR5483003	bin.3	92.28	2.02	d__Bacteria;p__Firmicutes;c__Bacilli;o__Lactobacillales;f__Lactobacillaceae;g__Lactobacillus;s__Lactobacillus johnsonii
SRR5483004	bin.10	85.44	0.52	d__Bacteria;p__Firmicutes;c__Bacilli;o__Lactobacillales;f__Lactobacillaceae;g__Ligilactobacillus;s__Ligilactobacillus salivarius
SRR5483005	bin.10	97.12	0.96	d__Bacteria;p__Firmicutes_A;c__Clostridia;o__Clostridiales;f__Savagellaceae;g__Savagella;s__Savagella sp001655775
SRR6323229	bin.19	88.25	0	d__Bacteria;p__Actinobacteriota;c__Actinomycetia;o__Actinomycetales;f__Micrococcaceae;g__Rothia;s__
SRR6323229	bin.12	98.32	0.56	d__Bacteria;p__Firmicutes;c__Bacilli;o__Lactobacillales;f__Streptococcaceae;g__Streptococcus;s__Streptococcus sp002300045
SRR6323229	bin.14	89.38	0.91	d__Bacteria;p__Firmicutes;c__Bacilli;o__Lactobacillales;f__Streptococcaceae;g__Streptococcus;s__
SRR6323229	bin.9	89.79	1.92	d__Bacteria;p__Firmicutes;c__Bacilli;o__Lactobacillales;f__Lactobacillaceae;g__Ligilactobacillus;s__
SRR6323232	bin.8	87.79	0.14	d__Bacteria;p__Firmicutes_A;c__Clostridia;o__Oscillospirales;f__Ruminococcaceae;g__Faecalibacterium;s__
SRR6323232	bin.6	96.86	0.37	d__Bacteria;p__Bacteroidota;c__Bacteroidia;o__Bacteroidales;f__Bacteroidaceae;g__Bacteroides;s__Bacteroides uniformis
SRR6323232	bin.24	94.46	0.42	d__Bacteria;p__Firmicutes_A;c__Clostridia;o__Lachnospirales;f__Lachnospiraceae;g__Blautia_A;s__
SRR6323232	bin.7	98.18	0.6	d__Bacteria;p__Firmicutes_C;c__Negativicutes;o__Acidaminococcales;f__Acidaminococcaceae;g__Phascolarctobacterium;s__Phascolarctobacterium sp000436095
SRR6323232	bin.1	98.64	0.74	d__Bacteria;p__Firmicutes_A;c__Clostridia;o__Oscillospirales;f__Ruminococcaceae;g__Ruthenibacterium;s__
SRR6323232	bin.29	98.39	1.61	d__Bacteria;p__Actinobacteriota;c__Coriobacteriia;o__Coriobacteriales;f__Coriobacteriaceae;g__Enorma;s__Enorma massiliensis
SRR6323232	bin.26	94.61	1.68	d__Bacteria;p__Desulfobacterota;c__Desulfovibrionia;o__Desulfovibrionales;f__Desulfovibrionaceae;g__Mailhella;s__
SRR6323232	bin.3	91.99	1.97	d__Bacteria;p__Actinobacteriota;c__Actinomycetia;o__Actinomycetales;f__Bifidobacteriaceae;g__Bifidobacterium;s__Bifidobacterium gallinarum
SRR6323232	bin.34	94.21	6.09	d__Bacteria;p__Firmicutes_A;c__Clostridia;o__Oscillospirales;f__Ruminococcaceae;g__Faecalibacterium;s__
SRR6323232	bin.12	85.44	8.33	d__Bacteria;p__Firmicutes_A;c__Clostridia;o__Lachnospirales;f__Lachnospiraceae;g__Sellimonas;s__Sellimonas sp002161525
SRR6323233	bin.13	95.97	0	d__Bacteria;p__Firmicutes_A;c__Clostridia;o__Oscillospirales;f__Acutalibacteraceae;g__CAG-180;s__
SRR6323233	bin.19	96.58	0.37	d__Bacteria;p__Bacteroidota;c__Bacteroidia;o__Bacteroidales;f__Bacteroidaceae;g__Bacteroides;s__Bacteroides uniformis
SRR6323233	bin.10	99.38	0.6	d__Bacteria;p__Firmicutes_C;c__Negativicutes;o__Acidaminococcales;f__Acidaminococcaceae;g__Phascolarctobacterium;s__Phascolarctobacterium sp000436095
SRR6323233	bin.41	93.52	1.17	d__Bacteria;p__Firmicutes_A;c__Clostridia;o__Lachnospirales;f__Lachnospiraceae;g__Mediterraneibacter;s__Mediterraneibacter sp002314255
SRR6323233	bin.14	85.78	2.02	d__Bacteria;p__Bacteroidota;c__Bacteroidia;o__Bacteroidales;f__Rikenellaceae;g__Alistipes;s__Alistipes sp006542685
SRR6323233	bin.44	94.03	6.82	d__Bacteria;p__Firmicutes_A;c__Clostridia;o__Lachnospirales;f__Lachnospiraceae;g__Dorea;s__Dorea sp002160985
SRR6323235	bin.13	90.74	0.8	d__Bacteria;p__Firmicutes_A;c__Clostridia;o__Lachnospirales;f__Lachnospiraceae;g__Mediterraneibacter;s__
SRR6323235	bin.15	82.22	1.34	d__Bacteria;p__Firmicutes_A;c__Clostridia;o__Oscillospirales;f__Butyricicoccaceae;g__Agathobaculum;s__
SRR6323235	bin.16	95.92	1.63	d__Bacteria;p__Actinobacteriota;c__Actinomycetia;o__Actinomycetales;f__Bifidobacteriaceae;g__Bifidobacterium;s__Bifidobacterium gallinarum
SRR6323235	bin.10	91.27	1.91	d__Bacteria;p__Firmicutes_A;c__Clostridia;o__Lachnospirales;f__Lachnospiraceae;g__Blautia;s__
SRR6323235	bin.4	81.82	3.5	d__Bacteria;p__Firmicutes_A;c__Clostridia;o__Lachnospirales;f__Lachnospiraceae;g__Blautia;s__
SRR6323247	bin.30	95.47	0	d__Bacteria;p__Firmicutes_A;c__Clostridia;o__Oscillospirales;f__Ruminococcaceae;g__Negativibacillus;s__Negativibacillus sp900547455
SRR6323247	bin.45	91.66	0.59	d__Bacteria;p__Bacteroidota;c__Bacteroidia;o__Bacteroidales;f__Bacteroidaceae;g__Bacteroides;s__Bacteroides uniformis
SRR6323247	bin.27	92.95	0.6	d__Bacteria;p__Firmicutes_C;c__Negativicutes;o__Acidaminococcales;f__Acidaminococcaceae;g__Phascolarctobacterium;s__Phascolarctobacterium sp000436095
SRR6323247	bin.29	98.64	0.68	d__Bacteria;p__Firmicutes_A;c__Clostridia;o__Oscillospirales;f__Ruminococcaceae;g__Ruthenibacterium;s__
SRR6323247	bin.11	96.6	0.82	d__Bacteria;p__Firmicutes_A;c__Clostridia;o__Oscillospirales;f__Ruminococcaceae;g__Faecalibacterium;s__
SRR6323247	bin.44	92.01	1.08	d__Bacteria;p__Bacteroidota;c__Bacteroidia;o__Bacteroidales;f__Rikenellaceae;g__Rikenella;s__
SRR6323247	bin.15	90.85	1.41	d__Bacteria;p__Desulfobacterota;c__Desulfovibrionia;o__Desulfovibrionales;f__Desulfovibrionaceae;g__Mailhella;s__
SRR6323247	bin.22	88.41	2.01	d__Bacteria;p__Firmicutes_A;c__Clostridia;o__Oscillospirales;f__Acutalibacteraceae;g__An200;s__
SRR6323247	bin.17	92.47	6.86	d__Bacteria;p__Firmicutes_A;c__Clostridia_A;o__Christensenellales;f__CAG-74;g__Firm-11;s__Firm-11 sp900553905
SRR6323249	bin.8	91.85	0	d__Bacteria;p__Firmicutes_A;c__Clostridia;o__Oscillospirales;f__Oscillospiraceae;g__CAG-110;s__
SRR6323249	bin.28	93.4	0	d__Bacteria;p__Firmicutes;c__Bacilli;o__Erysipelotrichales;f__Erysipelotrichaceae;g__OEMR01;s__OEMR01 sp900199515
SRR6323249	bin.42	97.36	0	d__Bacteria;p__Bacteroidota;c__Bacteroidia;o__Bacteroidales;f__Rikenellaceae;g__Alistipes;s__Alistipes sp006542685
SRR6323249	bin.43	97.85	0.12	d__Bacteria;p__Bacteroidota;c__Bacteroidia;o__Bacteroidales;f__Bacteroidaceae;g__Bacteroides;s__Bacteroides uniformis
SRR6323249	bin.36	96.77	0.27	d__Bacteria;p__Firmicutes_A;c__Clostridia_A;o__Christensenellales;f__CAG-74;g__Firm-11;s__Firm-11 sp900540045
SRR6323249	bin.13	84.35	0.63	d__Bacteria;p__Firmicutes_A;c__Clostridia;o__Lachnospirales;f__Lachnospiraceae;g__Blautia_A;s__
SRR6323249	bin.15	98.28	0.82	d__Bacteria;p__Firmicutes_A;c__Clostridia;o__Oscillospirales;f__Ruminococcaceae;g__Faecalibacterium;s__Faecalibacterium sp002160915
SRR6323249	bin.25	99.04	0.96	d__Bacteria;p__Bacteroidota;c__Bacteroidia;o__Bacteroidales;f__Rikenellaceae;g__Alistipes;s__
SRR6323249	bin.11	83.15	1.02	d__Bacteria;p__Firmicutes_B;c__Dehalobacteriia;o__UBA7702;f__UBA7702;g__;s__
SRR6323249	bin.12	87.6	2.1	d__Bacteria;p__Firmicutes_C;c__Negativicutes;o__Acidaminococcales;f__Acidaminococcaceae;g__Phascolarctobacterium;s__Phascolarctobacterium sp000436095
SRR6323249	bin.17	89.24	2.13	d__Bacteria;p__Firmicutes_A;c__Clostridia;o__Oscillospirales;f__Butyricicoccaceae;g__Agathobaculum;s__
SRR6323249	bin.21	91.56	3.06	d__Bacteria;p__Firmicutes_A;c__Clostridia;o__Oscillospirales;f__Ruminococcaceae;g__Gemmiger;s__
SRR6323249	bin.26	87.69	3.2	d__Bacteria;p__Firmicutes_A;c__Clostridia;o__Lachnospirales;f__Lachnospiraceae;g__Mediterraneibacter;s__
SRR6323249	bin.44	87.79	4.54	d__Bacteria;p__Firmicutes;c__Bacilli;o__RF39;f__CAG-822;g__CAG-878;s__
SRR6323249	bin.33	83.75	7.36	d__Bacteria;p__Firmicutes_A;c__Clostridia;o__Lachnospirales;f__Lachnospiraceae;g__Dorea;s__Dorea faecis
SRR6323249	bin.45	94.74	9.7	d__Bacteria;p__Desulfobacterota;c__Desulfovibrionia;o__Desulfovibrionales;f__Desulfovibrionaceae;g__Bilophila;s__Bilophila wadsworthia
SRR6323250	bin.48	96.6	0	d__Bacteria;p__Firmicutes_A;c__Clostridia;o__Oscillospirales;f__Ruminococcaceae;g__Faecalibacterium;s__
SRR6323250	bin.49	87.91	0.23	d__Bacteria;p__Firmicutes_A;c__Clostridia;o__Oscillospirales;f__Ruminococcaceae;g__Gemmiger;s__
SRR6323250	bin.17	89.03	0.53	d__Bacteria;p__Proteobacteria;c__Gammaproteobacteria;o__Enterobacterales;f__Enterobacteriaceae;g__Escherichia;s__Escherichia flexneri
SRR6323250	bin.26	93.23	0.53	d__Bacteria;p__Firmicutes_A;c__Clostridia;o__Oscillospirales;f__Ruminococcaceae;g__Fournierella;s__Fournierella sp004558145
SRR6323250	bin.21	97.76	0.72	d__Bacteria;p__Bacteroidota;c__Bacteroidia;o__Bacteroidales;f__Rikenellaceae;g__Alistipes;s__Alistipes sp006542685
SRR6323250	bin.7	80.2	1.02	d__Bacteria;p__Firmicutes_A;c__Clostridia;o__Oscillospirales;f__Ruminococcaceae;g__Ruthenibacterium;s__Ruthenibacterium sp002315015
SRR6323250	bin.31	93.66	1.5	d__Bacteria;p__Firmicutes_C;c__Negativicutes;o__Acidaminococcales;f__Acidaminococcaceae;g__Phascolarctobacterium;s__Phascolarctobacterium sp000436095
SRR6323250	bin.46	95.67	1.85	d__Bacteria;p__Firmicutes_A;c__Clostridia;o__Oscillospirales;f__Oscillospiraceae;g__;s__
SRR6323250	bin.44	86.82	2.53	d__Bacteria;p__Firmicutes_A;c__Clostridia;o__Lachnospirales;f__Lachnospiraceae;g__Mediterraneibacter;s__
SRR6323250	bin.23	87.78	3.36	d__Bacteria;p__Firmicutes_A;c__Clostridia;o__Lachnospirales;f__Lachnospiraceae;g__Anaerostipes;s__
SRR6323250	bin.29	84.39	3.98	d__Bacteria;p__Firmicutes_A;c__Clostridia;o__Lachnospirales;f__Lachnospiraceae;g__Eisenbergiella;s__Eisenbergiella sp900544445
SRR6323252	bin.6	80.79	0	d__Bacteria;p__Actinobacteriota;c__Actinomycetia;o__Actinomycetales;f__Micrococcaceae;g__Rothia;s__
SRR6323252	bin.18	95.74	1.12	d__Bacteria;p__Firmicutes;c__Bacilli;o__Lactobacillales;f__Streptococcaceae;g__Streptococcus;s__Streptococcus sp002300045
SRR6323257	bin.45	91.92	0	d__Bacteria;p__Firmicutes_A;c__Clostridia;o__Oscillospirales;f__Ruminococcaceae;g__Faecalibacterium;s__
SRR6323257	bin.11	93.4	0.72	d__Bacteria;p__Bacteroidota;c__Bacteroidia;o__Bacteroidales;f__Rikenellaceae;g__Tidjanibacter;s__Tidjanibacter inops
SRR6323257	bin.8	84.24	2.91	d__Bacteria;p__Firmicutes_A;c__Clostridia;o__Oscillospirales;f__Acutalibacteraceae;g__UMGS1839;s__
SRR6323258	bin.20	87.52	0.68	d__Bacteria;p__Firmicutes_A;c__Clostridia;o__Oscillospirales;f__Ruminococcaceae;g__Ruthenibacterium;s__
SRR6323258	bin.21	90.29	1.25	d__Bacteria;p__Firmicutes_A;c__Clostridia;o__Oscillospirales;f__Ruminococcaceae;g__Gemmiger;s__
SRR6323258	bin.12	92.87	2.68	d__Bacteria;p__Firmicutes_A;c__Clostridia;o__Oscillospirales;f__Butyricicoccaceae;g__Agathobaculum;s__Agathobaculum sp900555465
SRR6323258	bin.5	85.75	3.07	d__Bacteria;p__Firmicutes_A;c__Clostridia;o__Lachnospirales;f__Lachnospiraceae;g__Sellimonas;s__Sellimonas intestinalis
SRR6323258	bin.3	83.18	3.85	d__Bacteria;p__Firmicutes_A;c__Clostridia;o__Lachnospirales;f__Lachnospiraceae;g__Mediterraneibacter;s__
SRR6323258	bin.23	88.85	4.67	d__Bacteria;p__Firmicutes_A;c__Clostridia;o__Lachnospirales;f__Lachnospiraceae;g__Fusicatenibacter;s__Fusicatenibacter sp900543115
SRR6323259	bin.7	90.83	0	d__Bacteria;p__Firmicutes_A;c__Clostridia;o__Lachnospirales;f__Lachnospiraceae;g__Blautia;s__
SRR6323259	bin.20	94.15	0	d__Bacteria;p__Firmicutes_A;c__Clostridia;o__Oscillospirales;f__Butyricicoccaceae;g__Agathobaculum;s__
SRR6323259	bin.6	99.36	0.64	d__Bacteria;p__Firmicutes_A;c__Clostridia;o__Lachnospirales;f__Lachnospiraceae;g__Blautia;s__
SRR6323259	bin.15	94.54	1.49	d__Bacteria;p__Firmicutes_A;c__Clostridia;o__Lachnospirales;f__Lachnospiraceae;g__Mediterraneibacter;s__
SRR6323259	bin.37	89.49	2.63	d__Bacteria;p__Firmicutes_A;c__Clostridia;o__Lachnospirales;f__Lachnospiraceae;g__Sellimonas;s__Sellimonas intestinalis
SRR6323259	bin.31	87.55	2.88	d__Bacteria;p__Bacteroidota;c__Bacteroidia;o__Bacteroidales;f__Rikenellaceae;g__Alistipes;s__Alistipes sp900021155
SRR6323259	bin.3	90.98	2.91	d__Bacteria;p__Firmicutes_A;c__Clostridia;o__Oscillospirales;f__Ruminococcaceae;g__Negativibacillus;s__Negativibacillus sp900547455
SRR6323259	bin.4	90.85	4.17	d__Bacteria;p__Firmicutes_A;c__Clostridia;o__Oscillospirales;f__Butyricicoccaceae;g__Butyricicoccus;s__Butyricicoccus pullicaecorum
SRR6323265	bin.21	85.35	0.12	d__Bacteria;p__Firmicutes_C;c__Negativicutes;o__Acidaminococcales;f__Acidaminococcaceae;g__Phascolarctobacterium;s__Phascolarctobacterium sp000436095
SRR6323265	bin.27	88.38	1.54	d__Bacteria;p__Bacteroidota;c__Bacteroidia;o__Bacteroidales;f__Bacteroidaceae;g__Phocaeicola;s__Phocaeicola barnesiae
SRR6323265	bin.47	92.25	2.35	d__Bacteria;p__Firmicutes_A;c__Clostridia;o__Oscillospirales;f__Oscillospiraceae;g__;s__
SRR6323265	bin.12	90.13	2.44	d__Bacteria;p__Firmicutes_A;c__Clostridia;o__Lachnospirales;f__Lachnospiraceae;g__Mediterraneibacter;s__
SRR6323265	bin.31	94.4	3.46	d__Bacteria;p__Actinobacteriota;c__Actinomycetia;o__Actinomycetales;f__Bifidobacteriaceae;g__Bifidobacterium;s__Bifidobacterium gallinarum
SRR6323265	bin.15	93.96	4.92	d__Bacteria;p__Firmicutes_A;c__Clostridia;o__Oscillospirales;f__Oscillospiraceae;g__UBA5446;s__
SRR6323266	bin.6	96.55	0	d__Bacteria;p__Bacteroidota;c__Bacteroidia;o__Bacteroidales;f__Rikenellaceae;g__Tidjanibacter;s__Tidjanibacter inops
SRR6323266	bin.28	97.14	0	d__Bacteria;p__Desulfobacterota;c__Desulfovibrionia;o__Desulfovibrionales;f__Desulfovibrionaceae;g__Bilophila;s__Bilophila wadsworthia
SRR6323266	bin.37	98.8	0	d__Bacteria;p__Bacteroidota;c__Bacteroidia;o__Bacteroidales;f__Rikenellaceae;g__Rikenella;s__
SRR6323266	bin.3	92.26	0.19	d__Bacteria;p__Bacteroidota;c__Bacteroidia;o__Bacteroidales;f__Bacteroidaceae;g__Bacteroides;s__Bacteroides uniformis
SRR6323266	bin.1	94.34	0.47	d__Bacteria;p__Firmicutes;c__Bacilli;o__Erysipelotrichales;f__Erysipelotrichaceae;g__OEMR01;s__OEMR01 sp900199515
SRR6323266	bin.16	90.02	0.58	d__Bacteria;p__Firmicutes_A;c__Clostridia;o__Lachnospirales;f__Lachnospiraceae;g__Mediterraneibacter;s__
SRR6323266	bin.23	98.03	0.6	d__Bacteria;p__Firmicutes_C;c__Negativicutes;o__Acidaminococcales;f__Acidaminococcaceae;g__Phascolarctobacterium;s__Phascolarctobacterium sp000436095
SRR6323266	bin.29	89.24	0.63	d__Bacteria;p__Firmicutes_A;c__Clostridia;o__Lachnospirales;f__Lachnospiraceae;g__Blautia_A;s__
SRR6323266	bin.32	96.74	1.44	d__Bacteria;p__Bacteroidota;c__Bacteroidia;o__Bacteroidales;f__Rikenellaceae;g__Alistipes;s__Alistipes sp006542685
SRR6323266	bin.27	93.76	1.75	d__Bacteria;p__Firmicutes_A;c__Clostridia;o__Lachnospirales;f__Lachnospiraceae;g__;s__
SRR6323266	bin.4	80.11	2.84	d__Bacteria;p__Firmicutes_A;c__Clostridia;o__Oscillospirales;f__Oscillospiraceae;g__UBA5446;s__UBA5446 sp900544295
SRR6323266	bin.2	84.99	4.36	d__Bacteria;p__Firmicutes_A;c__Clostridia;o__Oscillospirales;f__Butyricicoccaceae;g__Agathobaculum;s__
SRR6323266	bin.20	84.1	4.38	d__Bacteria;p__Firmicutes_A;c__Clostridia;o__Oscillospirales;f__Oscillospiraceae;g__;s__
SRR6323266	bin.17	90.62	4.81	d__Bacteria;p__Firmicutes_A;c__Clostridia_A;o__Christensenellales;f__CAG-74;g__Firm-11;s__Firm-11 sp900553905
SRR6323266	bin.9	88.81	5.26	d__Bacteria;p__Firmicutes_A;c__Clostridia;o__Lachnospirales;f__Lachnospiraceae;g__Mediterraneibacter;s__
SRR6323267	bin.3	98.73	0	d__Bacteria;p__Firmicutes_A;c__Clostridia;o__Lachnospirales;f__Lachnospiraceae;g__Blautia;s__Blautia sp002161285
SRR6323267	bin.5	92.53	0.48	d__Bacteria;p__Firmicutes_A;c__Clostridia;o__Lachnospirales;f__Lachnospiraceae;g__Eisenbergiella;s__
SRR6323267	bin.10	99.04	0.48	d__Bacteria;p__Bacteroidota;c__Bacteroidia;o__Bacteroidales;f__Rikenellaceae;g__Alistipes;s__Alistipes sp900021155
SRR6323267	bin.23	84.14	1.57	d__Bacteria;p__Firmicutes_A;c__Clostridia;o__Oscillospirales;f__Butyricicoccaceae;g__Agathobaculum;s__
SRR6323267	bin.15	87.56	2.01	d__Bacteria;p__Actinobacteriota;c__Actinomycetia;o__Actinomycetales;f__Bifidobacteriaceae;g__Bifidobacterium;s__Bifidobacterium globosum
SRR6323267	bin.22	90.5	2.73	d__Bacteria;p__Firmicutes_A;c__Clostridia;o__Lachnospirales;f__Lachnospiraceae;g__Mediterraneibacter;s__
SRR6323267	bin.17	87.03	8.01	d__Bacteria;p__Firmicutes;c__Bacilli;o__Lactobacillales;f__Lactobacillaceae;g__Ligilactobacillus;s__Ligilactobacillus aviarius
SRR6323268	bin.21	86.16	0.65	d__Bacteria;p__Firmicutes_A;c__Clostridia;o__Oscillospirales;f__Ruminococcaceae;g__Faecalibacterium;s__
SRR6323268	bin.4	97.5	1.69	d__Bacteria;p__Firmicutes;c__Bacilli;o__Lactobacillales;f__Streptococcaceae;g__Streptococcus;s__Streptococcus sp002300045
SRR6323268	bin.10	98.08	2.4	d__Bacteria;p__Bacteroidota;c__Bacteroidia;o__Bacteroidales;f__Rikenellaceae;g__Alistipes;s__Alistipes sp900544265
SRR6323269	bin.4	87.49	0.43	d__Bacteria;p__Proteobacteria;c__Gammaproteobacteria;o__Enterobacterales;f__Enterobacteriaceae;g__Escherichia;s__Escherichia coli_D
SRR6323269	bin.7	95.13	0.56	d__Bacteria;p__Firmicutes;c__Bacilli;o__Lactobacillales;f__Streptococcaceae;g__Streptococcus;s__Streptococcus sp002300045
SRR6323270	bin.4	93.72	0.7	d__Bacteria;p__Firmicutes_A;c__Clostridia;o__Oscillospirales;f__Ruminococcaceae;g__Gemmiger;s__
SRR6323271	bin.12	90.45	0.37	d__Bacteria;p__Firmicutes;c__Bacilli;o__Lactobacillales;f__Streptococcaceae;g__Streptococcus;s__Streptococcus sp002300045
SRR6323311	bin.36	92.54	0.34	d__Bacteria;p__Firmicutes_A;c__Clostridia;o__Oscillospirales;f__Oscillospiraceae;g__UMGS1872;s__
SRR6323311	bin.17	90.36	0.68	d__Bacteria;p__Firmicutes_A;c__Clostridia;o__Oscillospirales;f__Ruminococcaceae;g__Gemmiger;s__
SRR6323311	bin.12	96.93	0.84	d__Bacteria;p__Firmicutes_C;c__Negativicutes;o__Acidaminococcales;f__Acidaminococcaceae;g__Phascolarctobacterium;s__Phascolarctobacterium sp000436095
SRR6323311	bin.18	85.38	1.36	d__Bacteria;p__Firmicutes_A;c__Clostridia;o__Oscillospirales;f__Ruminococcaceae;g__Faecalibacterium;s__
SRR6323311	bin.7	97.86	2.07	d__Bacteria;p__Desulfobacterota;c__Desulfovibrionia;o__Desulfovibrionales;f__Desulfovibrionaceae;g__Bilophila;s__Bilophila wadsworthia
SRR6323311	bin.38	88.97	2.59	d__Bacteria;p__Actinobacteriota;c__Actinomycetia;o__Actinomycetales;f__Bifidobacteriaceae;g__Bifidobacterium;s__Bifidobacterium gallinarum
SRR6323311	bin.20	94.07	3.12	d__Bacteria;p__Bacteroidota;c__Bacteroidia;o__Bacteroidales;f__Rikenellaceae;g__Tidjanibacter;s__Tidjanibacter inops
SRR6323311	bin.10	85.51	3.31	d__Bacteria;p__Firmicutes_A;c__Clostridia;o__Lachnospirales;f__Lachnospiraceae;g__Mediterraneibacter;s__
SRR6323311	bin.29	83.31	3.73	d__Bacteria;p__Bacteroidota;c__Bacteroidia;o__Bacteroidales;f__Rikenellaceae;g__Alistipes;s__Alistipes sp900021155
SRR6323311	bin.40	93.11	6.84	d__Bacteria;p__Bacteroidota;c__Bacteroidia;o__Bacteroidales;f__Rikenellaceae;g__Alistipes;s__Alistipes sp900544265
SRR6323312	bin.35	93.88	0	d__Bacteria;p__Verrucomicrobiota;c__Verrucomicrobiae;o__Verrucomicrobiales;f__Akkermansiaceae;g__Akkermansia;s__Akkermansia muciniphila
SRR6323312	bin.16	94.67	0.59	d__Bacteria;p__Desulfobacterota;c__Desulfovibrionia;o__Desulfovibrionales;f__Desulfovibrionaceae;g__Bilophila;s__Bilophila wadsworthia
SRR6323312	bin.29	98.1	0.6	d__Bacteria;p__Firmicutes_C;c__Negativicutes;o__Acidaminococcales;f__Acidaminococcaceae;g__Phascolarctobacterium;s__Phascolarctobacterium sp000436095
SRR6323312	bin.20	95.01	0.68	d__Bacteria;p__Firmicutes_A;c__Clostridia;o__Oscillospirales;f__Ruminococcaceae;g__Faecalibacterium;s__
SRR6323312	bin.1	98.18	2.88	d__Bacteria;p__Bacteroidota;c__Bacteroidia;o__Bacteroidales;f__Rikenellaceae;g__Alistipes;s__Alistipes sp900544265
SRR6323312	bin.14	85.03	3.16	d__Bacteria;p__Firmicutes_A;c__Clostridia;o__Lachnospirales;f__Lachnospiraceae;g__Blautia_A;s__
SRR6323312	bin.32	81.81	3.36	d__Bacteria;p__Firmicutes_A;c__Clostridia;o__Lachnospirales;f__Lachnospiraceae;g__Mediterraneibacter;s__
SRR6323312	bin.24	87.13	4.22	d__Bacteria;p__Bacteroidota;c__Bacteroidia;o__Bacteroidales;f__Bacteroidaceae;g__Bacteroides;s__Bacteroides fragilis
SRR6323312	bin.27	85.46	4.44	d__Bacteria;p__Firmicutes_A;c__Clostridia_A;o__Christensenellales;f__CAG-74;g__Firm-11;s__Firm-11 sp900540045
SRR6323312	bin.22	82.96	5.27	d__Bacteria;p__Firmicutes_A;c__Clostridia;o__Oscillospirales;f__Ruminococcaceae;g__Gemmiger;s__Gemmiger sp900548355
SRR6323313	bin.29	86.86	0	d__Bacteria;p__Firmicutes_A;c__Clostridia;o__Oscillospirales;f__Ruminococcaceae;g__Faecalibacterium;s__
SRR6323313	bin.14	87.07	0.68	d__Bacteria;p__Firmicutes_A;c__Clostridia;o__Oscillospirales;f__Ruminococcaceae;g__Ruthenibacterium;s__Ruthenibacterium sp002315015
SRR6323313	bin.25	92.77	3.01	d__Bacteria;p__Firmicutes_C;c__Negativicutes;o__Acidaminococcales;f__Acidaminococcaceae;g__Phascolarctobacterium;s__Phascolarctobacterium sp000436095
SRR6323313	bin.33	86.39	3.46	d__Bacteria;p__Firmicutes_A;c__Clostridia;o__Lachnospirales;f__Lachnospiraceae;g__Eisenbergiella;s__Eisenbergiella sp900544445
SRR6323314	bin.13	97.96	0	d__Bacteria;p__Firmicutes_A;c__Clostridia;o__Oscillospirales;f__Ruminococcaceae;g__Faecalibacterium;s__
SRR6323314	bin.16	84.98	0.14	d__Bacteria;p__Bacteroidota;c__Bacteroidia;o__Bacteroidales;f__Bacteroidaceae;g__Bacteroides;s__Bacteroides uniformis
SRR6323314	bin.14	88.7	0.48	d__Bacteria;p__Bacteroidota;c__Bacteroidia;o__Bacteroidales;f__Rikenellaceae;g__Alistipes;s__Alistipes sp900544265
SRR6323314	bin.7	97.45	1.92	d__Bacteria;p__Firmicutes_C;c__Negativicutes;o__Acidaminococcales;f__Acidaminococcaceae;g__Phascolarctobacterium;s__Phascolarctobacterium sp000436095
SRR6323314	bin.4	93.79	2.62	d__Bacteria;p__Firmicutes;c__Bacilli;o__Lactobacillales;f__Lactobacillaceae;g__Ligilactobacillus;s__
SRR6323314	bin.12	95.9	7.55	d__Bacteria;p__Bacteroidota;c__Bacteroidia;o__Bacteroidales;f__Barnesiellaceae;g__Barnesiella;s__Barnesiella sp002159975
SRR6323315	bin.2	96.49	1.05	d__Bacteria;p__Firmicutes;c__Bacilli;o__Lactobacillales;f__Lactobacillaceae;g__Ligilactobacillus;s__
SRR6323315	bin.3	82.59	1.77	d__Bacteria;p__Campylobacterota;c__Campylobacteria;o__Campylobacterales;f__Campylobacteraceae;g__Campylobacter_D;s__Campylobacter_D jejuni
SRR6323327	bin.24	96.33	0.23	d__Bacteria;p__Actinobacteriota;c__Actinomycetia;o__Actinomycetales;f__Bifidobacteriaceae;g__Bifidobacterium;s__Bifidobacterium gallinarum
SRR6323327	bin.3	91.5	0.68	d__Bacteria;p__Firmicutes_A;c__Clostridia;o__Oscillospirales;f__Ruminococcaceae;g__Faecalibacterium;s__
SRR6323327	bin.17	92.91	0.75	d__Bacteria;p__Firmicutes_C;c__Negativicutes;o__Acidaminococcales;f__Acidaminococcaceae;g__Phascolarctobacterium;s__Phascolarctobacterium sp000436095
SRR6323327	bin.16	99.19	0.81	d__Bacteria;p__Actinobacteriota;c__Coriobacteriia;o__Coriobacteriales;f__Coriobacteriaceae;g__Enorma;s__Enorma massiliensis
SRR6323327	bin.38	92.05	1.27	d__Bacteria;p__Firmicutes_A;c__Clostridia;o__Lachnospirales;f__Lachnospiraceae;g__Blautia_A;s__
SRR6323327	bin.9	96.71	2.7	d__Bacteria;p__Desulfobacterota;c__Desulfovibrionia;o__Desulfovibrionales;f__Desulfovibrionaceae;g__Mailhella;s__
SRR6323327	bin.2	84.56	3.58	d__Bacteria;p__Firmicutes;c__Bacilli;o__Lactobacillales;f__Lactobacillaceae;g__Ligilactobacillus;s__Ligilactobacillus aviarius
SRR6323328	bin.11	87.55	0	d__Bacteria;p__Bacteroidota;c__Bacteroidia;o__Bacteroidales;f__Rikenellaceae;g__Rikenella;s__Rikenella microfusus
SRR6323328	bin.30	98.56	0	d__Bacteria;p__Bacteroidota;c__Bacteroidia;o__Bacteroidales;f__Rikenellaceae;g__Alistipes;s__Alistipes sp006542685
SRR6323328	bin.32	99.11	0	d__Bacteria;p__Firmicutes_A;c__Clostridia;o__Oscillospirales;f__Oscillospiraceae;g__CAG-110;s__
SRR6323328	bin.38	93.2	0.06	d__Bacteria;p__Firmicutes_A;c__Clostridia;o__Oscillospirales;f__Ruminococcaceae;g__Faecalibacterium;s__
SRR6323328	bin.16	91.17	0.3	d__Bacteria;p__Desulfobacterota;c__Desulfovibrionia;o__Desulfovibrionales;f__Desulfovibrionaceae;g__Bilophila;s__Bilophila wadsworthia
SRR6323328	bin.46	80.66	0.31	d__Bacteria;p__Firmicutes;c__Bacilli;o__Erysipelotrichales;f__Erysipelotrichaceae;g__OEMR01;s__OEMR01 sp900199515
SRR6323328	bin.29	94.55	0.39	d__Bacteria;p__Actinobacteriota;c__Actinomycetia;o__Actinomycetales;f__Bifidobacteriaceae;g__Bifidobacterium;s__Bifidobacterium gallinarum
SRR6323328	bin.1	93.14	0.67	d__Bacteria;p__Firmicutes_A;c__Clostridia;o__Lachnospirales;f__Lachnospiraceae;g__Anaerobutyricum;s__Anaerobutyricum sp900016875
SRR6323328	bin.20	85.59	0.88	d__Bacteria;p__Bacteroidota;c__Bacteroidia;o__Bacteroidales;f__Rikenellaceae;g__Alistipes;s__Alistipes sp900021155
SRR6323328	bin.24	90.81	1.02	d__Bacteria;p__Firmicutes_A;c__Clostridia;o__Oscillospirales;f__Oscillospiraceae;g__UBA5446;s__UBA5446 sp004553625
SRR6323328	bin.45	83.02	1.05	d__Bacteria;p__Firmicutes;c__Bacilli;o__Lactobacillales;f__Lactobacillaceae;g__Ligilactobacillus;s__Ligilactobacillus aviarius
SRR6323328	bin.28	83.82	1.23	d__Bacteria;p__Firmicutes_B;c__Dehalobacteriia;o__UBA7702;f__UBA7702;g__;s__
SRR6323328	bin.27	83.72	1.42	d__Bacteria;p__Firmicutes_A;c__Clostridia;o__Lachnospirales;f__Lachnospiraceae;g__Blautia_A;s__
SRR6323328	bin.19	89.03	1.51	d__Bacteria;p__Firmicutes_A;c__Clostridia;o__Oscillospirales;f__Acutalibacteraceae;g__Acutalibacter;s__
SRR6323328	bin.49	93.8	1.57	d__Bacteria;p__Firmicutes_A;c__Clostridia;o__Oscillospirales;f__Butyricicoccaceae;g__Agathobaculum;s__
SRR6323328	bin.41	96.98	1.68	d__Bacteria;p__Firmicutes_A;c__Clostridia;o__Oscillospirales;f__Oscillospiraceae;g__;s__
SRR6323328	bin.26	90.89	2.32	d__Bacteria;p__Firmicutes_A;c__Clostridia;o__Oscillospirales;f__Oscillospiraceae;g__UMGS1872;s__
SRR6323328	bin.3	89.2	2.53	d__Bacteria;p__Firmicutes_A;c__Clostridia;o__Lachnospirales;f__Lachnospiraceae;g__Sellimonas;s__Sellimonas sp002161525
SRR6323328	bin.15	83.47	2.81	d__Bacteria;p__Firmicutes_A;c__Clostridia;o__Lachnospirales;f__Lachnospiraceae;g__Eisenbergiella;s__
SRR6323328	bin.48	89.32	3.8	d__Bacteria;p__Firmicutes_A;c__Clostridia;o__Lachnospirales;f__Lachnospiraceae;g__Blautia_A;s__
SRR6323328	bin.37	87.84	5.85	d__Bacteria;p__Firmicutes_A;c__Clostridia;o__Lachnospirales;f__Lachnospiraceae;g__Mediterraneibacter;s__
SRR6323328	bin.17	83.29	7.19	d__Bacteria;p__Firmicutes_C;c__Negativicutes;o__Acidaminococcales;f__Acidaminococcaceae;g__Phascolarctobacterium;s__Phascolarctobacterium sp000436095
SRR6323329	bin.4	84.64	0.66	d__Bacteria;p__Proteobacteria;c__Gammaproteobacteria;o__Enterobacterales;f__Enterobacteriaceae;g__Escherichia;s__Escherichia coli
SRR6323329	bin.20	88.76	1.27	d__Bacteria;p__Firmicutes_A;c__Clostridia;o__Lachnospirales;f__Lachnospiraceae;g__Blautia;s__
SRR6323329	bin.11	82.4	2.06	d__Bacteria;p__Firmicutes_A;c__Clostridia;o__Lachnospirales;f__Lachnospiraceae;g__;s__
SRR6323329	bin.7	81.64	2.42	d__Bacteria;p__Actinobacteriota;c__Coriobacteriia;o__Coriobacteriales;f__Eggerthellaceae;g__Rubneribacter;s__Rubneribacter badeniensis
SRR6323329	bin.21	84.89	2.47	d__Bacteria;p__Firmicutes_A;c__Clostridia;o__Oscillospirales;f__Butyricicoccaceae;g__Agathobaculum;s__
SRR6323329	bin.17	82.23	3.48	d__Bacteria;p__Actinobacteriota;c__Actinomycetia;o__Actinomycetales;f__Bifidobacteriaceae;g__Bifidobacterium;s__Bifidobacterium globosum
SRR6323330	bin.22	99.09	0.38	d__Bacteria;p__Actinobacteriota;c__Actinomycetia;o__Actinomycetales;f__Bifidobacteriaceae;g__Bifidobacterium;s__Bifidobacterium gallinarum
SRR6323332	bin.26	92.84	0	d__Bacteria;p__Firmicutes_A;c__Clostridia;o__Oscillospirales;f__Ruminococcaceae;g__UMGS1826;s__
SRR6323332	bin.34	98.09	0	d__Bacteria;p__Firmicutes_A;c__Clostridia;o__Lachnospirales;f__Lachnospiraceae;g__Blautia;s__Blautia sp002161285
SRR6323332	bin.36	96.82	0.64	d__Bacteria;p__Firmicutes_A;c__Clostridia;o__Lachnospirales;f__Lachnospiraceae;g__Blautia;s__
SRR6323332	bin.24	96.57	1.06	d__Bacteria;p__Bacteroidota;c__Bacteroidia;o__Bacteroidales;f__Rikenellaceae;g__Alistipes;s__Alistipes sp900021155
SRR6323332	bin.5	98.25	1.91	d__Bacteria;p__Firmicutes_A;c__Clostridia;o__Lachnospirales;f__Lachnospiraceae;g__Blautia;s__
SRR6323332	bin.22	93.22	4.04	d__Bacteria;p__Firmicutes_A;c__Clostridia;o__Lachnospirales;f__Lachnospiraceae;g__Mediterraneibacter;s__
SRR6323358	bin.2	94.54	0.66	d__Bacteria;p__Actinobacteriota;c__Actinomycetia;o__Actinomycetales;f__Micrococcaceae;g__Rothia;s__
SRR6323359	bin.10	94	0.44	d__Bacteria;p__Actinobacteriota;c__Actinomycetia;o__Actinomycetales;f__Bifidobacteriaceae;g__Bifidobacterium;s__Bifidobacterium globosum
SRR6323359	bin.22	99.04	1.05	d__Bacteria;p__Firmicutes;c__Bacilli;o__Lactobacillales;f__Lactobacillaceae;g__Ligilactobacillus;s__
SRR6323359	bin.30	91.19	3.61	d__Bacteria;p__Actinobacteriota;c__Actinomycetia;o__Actinomycetales;f__Bifidobacteriaceae;g__Bifidobacterium;s__Bifidobacterium gallinarum
SRR6323361	bin.17	94.38	0.56	d__Bacteria;p__Firmicutes;c__Bacilli;o__Lactobacillales;f__Streptococcaceae;g__Streptococcus;s__Streptococcus sp002300045
SRR6323361	bin.11	97.64	1.44	d__Bacteria;p__Bacteroidota;c__Bacteroidia;o__Bacteroidales;f__Rikenellaceae;g__Alistipes;s__Alistipes sp900544265
SRR6323362	bin.24	98.89	0.67	d__Bacteria;p__Actinobacteriota;c__Actinomycetia;o__Actinomycetales;f__Bifidobacteriaceae;g__Bifidobacterium;s__Bifidobacterium globosum
SRR6323362	bin.17	84.17	1.78	d__Bacteria;p__Actinobacteriota;c__Actinomycetia;o__Actinomycetales;f__Bifidobacteriaceae;g__Bifidobacterium;s__Bifidobacterium gallinarum
SRR6323363	bin.3	97.02	2.9	d__Bacteria;p__Firmicutes;c__Bacilli;o__Lactobacillales;f__Lactobacillaceae;g__Ligilactobacillus;s__
SRR6323364	bin.18	82.12	0.66	d__Bacteria;p__Actinobacteriota;c__Actinomycetia;o__Actinomycetales;f__Micrococcaceae;g__Rothia;s__
SRR6323365	bin.18	87.29	0	d__Bacteria;p__Firmicutes;c__Bacilli;o__Lactobacillales;f__Lactobacillaceae;g__Limosilactobacillus;s__Limosilactobacillus oris
SRR6323365	bin.6	87.55	2.43	d__Bacteria;p__Firmicutes;c__Bacilli;o__Lactobacillales;f__Streptococcaceae;g__Streptococcus;s__Streptococcus sp002300045
SRR6323366	bin.16	95.34	0.23	d__Bacteria;p__Actinobacteriota;c__Actinomycetia;o__Actinomycetales;f__Bifidobacteriaceae;g__Bifidobacterium;s__Bifidobacterium gallinarum
SRR6323366	bin.10	81.47	1.18	d__Bacteria;p__Firmicutes;c__Bacilli;o__Lactobacillales;f__Lactobacillaceae;g__Limosilactobacillus;s__Limosilactobacillus oris
SRR6323382	bin.3	82.31	0	d__Bacteria;p__Firmicutes_A;c__Clostridia;o__Oscillospirales;f__Ruminococcaceae;g__Gemmiger;s__
SRR6323382	bin.9	89.72	1.81	d__Bacteria;p__Actinobacteriota;c__Actinomycetia;o__Actinomycetales;f__Bifidobacteriaceae;g__Bifidobacterium;s__Bifidobacterium gallinarum
SRR6323384	bin.6	97.52	1.05	d__Bacteria;p__Firmicutes;c__Bacilli;o__Lactobacillales;f__Lactobacillaceae;g__Ligilactobacillus;s__
SRR6323385	bin.6	95.76	0.23	d__Bacteria;p__Actinobacteriota;c__Actinomycetia;o__Actinomycetales;f__Bifidobacteriaceae;g__Bifidobacterium;s__Bifidobacterium gallinarum
SRR6323385	bin.12	84.55	0.52	d__Bacteria;p__Firmicutes;c__Bacilli;o__Lactobacillales;f__Lactobacillaceae;g__Ligilactobacillus;s__
SRR6323387	bin.8	94.52	2.95	d__Bacteria;p__Actinobacteriota;c__Actinomycetia;o__Mycobacteriales;f__Mycobacteriaceae;g__Corynebacterium;s__Corynebacterium falsenii
SRR6323389	bin.4	82.36	0	d__Bacteria;p__Firmicutes;c__Bacilli;o__Lactobacillales;f__Lactobacillaceae;g__Ligilactobacillus;s__
SRR6323395	bin.15	99.03	0.81	d__Bacteria;p__Firmicutes;c__Bacilli;o__Lactobacillales;f__Streptococcaceae;g__Streptococcus;s__Streptococcus sp002300045
SRR6323395	bin.16	94	1.32	d__Bacteria;p__Actinobacteriota;c__Actinomycetia;o__Actinomycetales;f__Micrococcaceae;g__Rothia;s__
SRR6323396	bin.8	96.2	2.87	d__Bacteria;p__Firmicutes;c__Bacilli;o__Lactobacillales;f__Streptococcaceae;g__Streptococcus;s__Streptococcus sp002300045
SRR6323399	bin.4	82.16	0.56	d__Bacteria;p__Firmicutes;c__Bacilli;o__Lactobacillales;f__Streptococcaceae;g__Streptococcus;s__Streptococcus sp002300045
SRR6323400	bin.16	90.07	0	d__Bacteria;p__Actinobacteriota;c__Actinomycetia;o__Actinomycetales;f__Micrococcaceae;g__Rothia;s__
SRR6323402	bin.23	92.18	0	d__Bacteria;p__Firmicutes_A;c__Clostridia;o__Oscillospirales;f__Ruminococcaceae;g__Faecalibacterium;s__
SRR6323402	bin.19	82.82	3.51	d__Bacteria;p__Firmicutes_A;c__Clostridia;o__Oscillospirales;f__Ruminococcaceae;g__Gemmiger;s__
SRR6323402	bin.6	82.72	5.16	d__Bacteria;p__Firmicutes;c__Bacilli;o__Lactobacillales;f__Lactobacillaceae;g__Limosilactobacillus;s__Limosilactobacillus reuteri
SRR6323402	bin.9	85.21	9.18	d__Bacteria;p__Firmicutes_A;c__Clostridia;o__Oscillospirales;f__Ruminococcaceae;g__Gemmiger;s__Gemmiger sp900548355
SRR6323403	bin.15	88.38	7.29	d__Bacteria;p__Firmicutes;c__Bacilli;o__Lactobacillales;f__Streptococcaceae;g__Streptococcus;s__Streptococcus sp002300045
SRR6323404	bin.6	92.45	0	d__Bacteria;p__Firmicutes;c__Bacilli;o__Erysipelotrichales;f__Erysipelotrichaceae;g__Merdibacter;s__
SRR6323404	bin.8	94.56	0	d__Bacteria;p__Firmicutes_A;c__Clostridia;o__Oscillospirales;f__Ruminococcaceae;g__Faecalibacterium;s__
SRR6323404	bin.3	94.8	0.63	d__Bacteria;p__Firmicutes_A;c__Clostridia;o__Lachnospirales;f__Lachnospiraceae;g__Ruminococcus_G;s__
SRR6323404	bin.5	90.82	1.25	d__Bacteria;p__Firmicutes_A;c__Clostridia;o__Oscillospirales;f__Ruminococcaceae;g__Gemmiger;s__
SRR6323404	bin.1	95.94	1.75	d__Bacteria;p__Firmicutes_A;c__Clostridia_A;o__Christensenellales;f__CAG-74;g__;s__
SRR6323404	bin.10	95.56	3.4	d__Bacteria;p__Firmicutes_A;c__Clostridia;o__Oscillospirales;f__Ruminococcaceae;g__Ruthenibacterium;s__
SRR6323406	bin.21	90.4	1.43	d__Bacteria;p__Actinobacteriota;c__Actinomycetia;o__Actinomycetales;f__Micrococcaceae;g__Rothia;s__
SRR6323406	bin.35	95.97	2.69	d__Bacteria;p__Firmicutes;c__Bacilli;o__Lactobacillales;f__Lactobacillaceae;g__Ligilactobacillus;s__
SRR6323406	bin.36	86.21	6.66	d__Bacteria;p__Firmicutes;c__Bacilli;o__Lactobacillales;f__Enterococcaceae;g__Enterococcus_E;s__
SRR6323409	bin.6	84.57	0.12	d__Bacteria;p__Firmicutes;c__Bacilli;o__Lactobacillales;f__Streptococcaceae;g__Streptococcus;s__Streptococcus sp002300045
SRR6323409	bin.5	97.54	1.11	d__Bacteria;p__Firmicutes;c__Bacilli;o__Lactobacillales;f__Lactobacillaceae;g__Ligilactobacillus;s__
SRR6323413	bin.16	97.8	0.32	d__Bacteria;p__Actinobacteriota;c__Actinomycetia;o__Actinomycetales;f__Bifidobacteriaceae;g__Bifidobacterium;s__Bifidobacterium gallinarum
SRR6323414	bin.16	96.71	0.51	d__Bacteria;p__Actinobacteriota;c__Actinomycetia;o__Mycobacteriales;f__Mycobacteriaceae;g__Corynebacterium;s__Corynebacterium falsenii
SRR6323414	bin.12	97.02	1.05	d__Bacteria;p__Firmicutes;c__Bacilli;o__Lactobacillales;f__Lactobacillaceae;g__Ligilactobacillus;s__
SRR6323414	bin.3	91.57	1.77	d__Bacteria;p__Firmicutes;c__Bacilli;o__Lactobacillales;f__Streptococcaceae;g__Streptococcus;s__Streptococcus sp002300045
SRR6323415	bin.15	97.56	0.23	d__Bacteria;p__Firmicutes_A;c__Clostridia;o__Oscillospirales;f__Ruminococcaceae;g__Gemmiger;s__
SRR6323415	bin.5	89.78	0.39	d__Bacteria;p__Proteobacteria;c__Gammaproteobacteria;o__Enterobacterales;f__Enterobacteriaceae;g__Escherichia;s__Escherichia flexneri
SRR6323415	bin.19	93.24	0.68	d__Bacteria;p__Firmicutes_A;c__Clostridia;o__Oscillospirales;f__Ruminococcaceae;g__Ruthenibacterium;s__Ruthenibacterium sp002315015
SRR6323415	bin.17	97.99	1.34	d__Bacteria;p__Firmicutes_A;c__Clostridia;o__Oscillospirales;f__Ruminococcaceae;g__UMGS1826;s__
SRR6323415	bin.2	97.36	1.36	d__Bacteria;p__Firmicutes_A;c__Clostridia;o__Lachnospirales;f__Lachnospiraceae;g__Mediterraneibacter;s__
SRR6323415	bin.8	91.57	1.46	d__Bacteria;p__Firmicutes_A;c__Clostridia;o__Lachnospirales;f__Lachnospiraceae;g__Mediterraneibacter;s__
SRR6323415	bin.10	86.25	1.72	d__Bacteria;p__Firmicutes_A;c__Clostridia;o__Oscillospirales;f__Ruminococcaceae;g__Fournierella;s__Fournierella massiliensis
SRR6323415	bin.20	95.03	4.05	d__Bacteria;p__Firmicutes_A;c__Clostridia;o__Oscillospirales;f__Oscillospiraceae;g__Flavonifractor;s__Flavonifractor plautii
SRR6323415	bin.18	83.23	8.09	d__Bacteria;p__Firmicutes_A;c__Clostridia;o__Oscillospirales;f__Oscillospiraceae;g__Oscillibacter;s__
SRR6323415	bin.23	91.27	9.43	d__Bacteria;p__Firmicutes_A;c__Clostridia;o__Lachnospirales;f__Lachnospiraceae;g__Eisenbergiella;s__Eisenbergiella sp900544445
SRR6323416	bin.20	97.22	0	d__Bacteria;p__Firmicutes_A;c__Clostridia;o__Oscillospirales;f__Ruminococcaceae;g__Gemmiger;s__
SRR6323416	bin.11	91.81	0.67	d__Bacteria;p__Firmicutes_A;c__Clostridia;o__Oscillospirales;f__Butyricicoccaceae;g__Agathobaculum;s__Agathobaculum sp900555465
SRR6323416	bin.26	91.89	0.67	d__Bacteria;p__Firmicutes_A;c__Clostridia;o__Oscillospirales;f__Butyricicoccaceae;g__Butyricicoccus;s__Butyricicoccus pullicaecorum
SRR6323416	bin.31	97.95	0.68	d__Bacteria;p__Firmicutes_A;c__Clostridia;o__Oscillospirales;f__Ruminococcaceae;g__Ruthenibacterium;s__
SRR6323416	bin.14	92.87	0.96	d__Bacteria;p__Firmicutes_A;c__Clostridia;o__Lachnospirales;f__Lachnospiraceae;g__Blautia;s__
SRR6323416	bin.16	89.68	1.5	d__Bacteria;p__Firmicutes_A;c__Clostridia;o__Oscillospirales;f__Ruminococcaceae;g__Gemmiger;s__
SRR6323416	bin.37	87.52	3.66	d__Bacteria;p__Firmicutes_A;c__Clostridia;o__Oscillospirales;f__Oscillospiraceae;g__Flavonifractor;s__
SRR6323416	bin.35	88.86	3.66	d__Bacteria;p__Firmicutes_A;c__Clostridia;o__Oscillospirales;f__Oscillospiraceae;g__Flavonifractor;s__
SRR6323440	bin.9	84.35	1	d__Bacteria;p__Actinobacteriota;c__Actinomycetia;o__Actinomycetales;f__Bifidobacteriaceae;g__Bifidobacterium;s__Bifidobacterium globosum
SRR6323440	bin.12	98.64	1.02	d__Bacteria;p__Actinobacteriota;c__Actinomycetia;o__Actinomycetales;f__Bifidobacteriaceae;g__Bifidobacterium;s__Bifidobacterium gallinarum
SRR6323474	bin.21	83.18	1.37	d__Bacteria;p__Proteobacteria;c__Gammaproteobacteria;o__Xanthomonadales;f__Xanthomonadaceae;g__Stenotrophomonas;s__Stenotrophomonas maltophilia_N
SRR6323474	bin.22	88.59	2.12	d__Bacteria;p__Firmicutes;c__Bacilli;o__Lactobacillales;f__Streptococcaceae;g__Streptococcus;s__Streptococcus sp002300045
SRR6323474	bin.30	81.63	4.12	d__Bacteria;p__Firmicutes;c__Bacilli;o__Lactobacillales;f__Lactobacillaceae;g__Ligilactobacillus;s__
SRR6323475	bin.13	95.88	0.56	d__Bacteria;p__Firmicutes;c__Bacilli;o__Lactobacillales;f__Streptococcaceae;g__Streptococcus;s__Streptococcus sp002300045
SRR6323475	bin.14	92.94	1.16	d__Bacteria;p__Firmicutes_A;c__Clostridia;o__Oscillospirales;f__Ruminococcaceae;g__Faecalibacterium;s__
SRR6323477	bin.5	87.71	0.44	d__Bacteria;p__Firmicutes;c__Bacilli;o__Lactobacillales;f__Streptococcaceae;g__Streptococcus;s__Streptococcus sp002300045
SRR6323478	bin.15	95.74	0.29	d__Bacteria;p__Firmicutes_A;c__Clostridia;o__Lachnospirales;f__Lachnospiraceae;g__Mediterraneibacter;s__
SRR6323478	bin.21	97.88	2.28	d__Bacteria;p__Firmicutes_A;c__Clostridia_A;o__Christensenellales;f__CAG-74;g__Firm-11;s__Firm-11 sp900553905
SRR6323478	bin.3	80.25	6.18	d__Bacteria;p__Firmicutes_A;c__Clostridia;o__Lachnospirales;f__Lachnospiraceae;g__Blautia_A;s__
SRR6323478	bin.17	91.08	6.28	d__Bacteria;p__Firmicutes_A;c__Clostridia;o__Oscillospirales;f__Oscillospiraceae;g__;s__
SRR6323478	bin.14	81.8	9.26	d__Bacteria;p__Firmicutes_A;c__Clostridia;o__Lachnospirales;f__Lachnospiraceae;g__Ruminococcus_G;s__
SRR6323479	bin.21	95.83	0.34	d__Bacteria;p__Proteobacteria;c__Gammaproteobacteria;o__Enterobacterales;f__Enterobacteriaceae;g__Escherichia;s__Escherichia flexneri
SRR6323479	bin.25	99.08	0.6	d__Bacteria;p__Firmicutes_C;c__Negativicutes;o__Acidaminococcales;f__Acidaminococcaceae;g__Phascolarctobacterium;s__Phascolarctobacterium sp000436095
SRR6323479	bin.20	88.1	0.82	d__Bacteria;p__Firmicutes_A;c__Clostridia;o__Oscillospirales;f__Ruminococcaceae;g__Faecalibacterium;s__
SRR6323479	bin.33	92.28	1.19	d__Bacteria;p__Firmicutes_A;c__Clostridia;o__Oscillospirales;f__Ruminococcaceae;g__Gemmiger;s__
SRR6323479	bin.22	96.55	1.36	d__Bacteria;p__Bacteroidota;c__Bacteroidia;o__Bacteroidales;f__Rikenellaceae;g__Alistipes;s__Alistipes sp006542685
SRR6323479	bin.18	94.04	2.05	d__Bacteria;p__Actinobacteriota;c__Actinomycetia;o__Actinomycetales;f__Bifidobacteriaceae;g__Bifidobacterium;s__Bifidobacterium gallinarum
SRR6323479	bin.29	95.72	2.4	d__Bacteria;p__Bacteroidota;c__Bacteroidia;o__Bacteroidales;f__Rikenellaceae;g__Alistipes_A;s__Alistipes_A ihumii
SRR6323479	bin.17	87.44	8.9	d__Bacteria;p__Firmicutes_A;c__Clostridia;o__Lachnospirales;f__Lachnospiraceae;g__Ruminococcus_G;s__
SRR6323482	bin.8	97.66	0.56	d__Bacteria;p__Firmicutes;c__Bacilli;o__Lactobacillales;f__Streptococcaceae;g__Streptococcus;s__Streptococcus sp002300045
SRR6323484	bin.2	90.81	0.56	d__Bacteria;p__Firmicutes;c__Bacilli;o__Lactobacillales;f__Streptococcaceae;g__Streptococcus;s__Streptococcus sp002300045
SRR6323485	bin.1	86.07	0.12	d__Bacteria;p__Firmicutes;c__Bacilli;o__Lactobacillales;f__Streptococcaceae;g__Streptococcus;s__Streptococcus sp002300045
SRR6323486	bin.3	96.6	0	d__Bacteria;p__Verrucomicrobiota;c__Verrucomicrobiae;o__Verrucomicrobiales;f__Akkermansiaceae;g__Akkermansia;s__Akkermansia muciniphila
SRR6323486	bin.33	93.62	0.22	d__Bacteria;p__Firmicutes_A;c__Clostridia;o__Oscillospirales;f__Oscillospiraceae;g__UBA5446;s__
SRR6323486	bin.23	88.9	1.06	d__Bacteria;p__Firmicutes_A;c__Clostridia;o__Oscillospirales;f__Ruminococcaceae;g__Anaerotruncus;s__Anaerotruncus colihominis
SRR6323486	bin.47	97.22	1.11	d__Bacteria;p__Bacteroidota;c__Bacteroidia;o__Bacteroidales;f__Rikenellaceae;g__Tidjanibacter;s__Tidjanibacter inops
SRR6323486	bin.19	95.3	1.85	d__Bacteria;p__Firmicutes_A;c__Clostridia;o__Oscillospirales;f__Oscillospiraceae;g__;s__
SRR6323486	bin.13	88.05	2.35	d__Bacteria;p__Firmicutes_A;c__Clostridia;o__Oscillospirales;f__Oscillospiraceae;g__;s__
SRR6323486	bin.50	86.39	2.61	d__Bacteria;p__Firmicutes_A;c__Clostridia;o__Oscillospirales;f__Ruminococcaceae;g__Gemmiger;s__
SRR6323486	bin.32	96.03	3.54	d__Bacteria;p__Firmicutes_A;c__Clostridia;o__Oscillospirales;f__Ruminococcaceae;g__Faecalibacterium;s__
SRR6323487	bin.7	97.15	0	d__Bacteria;p__Firmicutes_A;c__Clostridia;o__Oscillospirales;f__Oscillospiraceae;g__UMGS1872;s__
SRR6323487	bin.20	97.91	0.27	d__Bacteria;p__Firmicutes_A;c__Clostridia_A;o__Christensenellales;f__CAG-74;g__Firm-11;s__Firm-11 sp900553905
SRR6323487	bin.8	94.91	0.6	d__Bacteria;p__Firmicutes_C;c__Negativicutes;o__Acidaminococcales;f__Acidaminococcaceae;g__Phascolarctobacterium;s__Phascolarctobacterium sp000436095
SRR6323487	bin.21	88.6	0.76	d__Bacteria;p__Firmicutes_A;c__Clostridia;o__Oscillospirales;f__Ruminococcaceae;g__Ruthenibacterium;s__Ruthenibacterium sp002315015
SRR6323487	bin.19	93.56	1.07	d__Bacteria;p__Firmicutes_A;c__Clostridia;o__Lachnospirales;f__Lachnospiraceae;g__Sellimonas;s__Sellimonas sp002161525
SRR6323487	bin.27	97.34	1.22	d__Bacteria;p__Desulfobacterota;c__Desulfovibrionia;o__Desulfovibrionales;f__Desulfovibrionaceae;g__Bilophila;s__Bilophila wadsworthia
SRR6323487	bin.5	96.29	1.34	d__Bacteria;p__Firmicutes_A;c__Clostridia;o__Oscillospirales;f__Oscillospiraceae;g__;s__
SRR6323487	bin.15	88.28	1.53	d__Bacteria;p__Firmicutes_A;c__Clostridia;o__Oscillospirales;f__Ruminococcaceae;g__Gemmiger;s__Gemmiger sp900548355
SRR6323487	bin.28	82.15	3.12	d__Bacteria;p__Firmicutes_A;c__Clostridia;o__Lachnospirales;f__Lachnospiraceae;g__Mediterraneibacter;s__
SRR6323487	bin.26	83.74	4.97	d__Bacteria;p__Firmicutes_A;c__Clostridia;o__Oscillospirales;f__Oscillospiraceae;g__Intestinimonas;s__
SRR6323491	bin.21	91.5	0	d__Bacteria;p__Firmicutes_A;c__Clostridia;o__Oscillospirales;f__Ruminococcaceae;g__Faecalibacterium;s__
SRR6323491	bin.1	93.04	2.55	d__Bacteria;p__Firmicutes_A;c__Clostridia;o__Oscillospirales;f__Ruminococcaceae;g__Gemmiger;s__
SRR6323491	bin.12	92	5.37	d__Bacteria;p__Firmicutes_A;c__Clostridia;o__Oscillospirales;f__Oscillospiraceae;g__Oscillibacter;s__
SRR6323491	bin.16	81.62	7.29	d__Bacteria;p__Firmicutes_A;c__Clostridia;o__Oscillospirales;f__Oscillospiraceae;g__Intestinimonas;s__
SRR6323548	bin.30	88.82	0.14	d__Bacteria;p__Firmicutes_A;c__Clostridia;o__Oscillospirales;f__Ruminococcaceae;g__Fournierella;s__Fournierella sp004558145
SRR6323548	bin.11	96.25	0.48	d__Bacteria;p__Bacteroidota;c__Bacteroidia;o__Bacteroidales;f__Rikenellaceae;g__Alistipes;s__Alistipes sp006542685
SRR6323548	bin.27	97.01	0.78	d__Bacteria;p__Firmicutes_A;c__Clostridia;o__Lachnospirales;f__Lachnospiraceae;g__Mediterraneibacter;s__
SRR6323548	bin.23	96.4	1.7	d__Bacteria;p__Firmicutes_A;c__Clostridia;o__Oscillospirales;f__Butyricicoccaceae;g__Agathobaculum;s__
SRR6323549	bin.10	85.62	1.55	d__Bacteria;p__Firmicutes;c__Bacilli;o__Lactobacillales;f__Lactobacillaceae;g__Limosilactobacillus;s__Limosilactobacillus ingluviei
SRR6323549	bin.22	95.87	1.81	d__Bacteria;p__Firmicutes;c__Bacilli;o__Lactobacillales;f__Lactobacillaceae;g__Ligilactobacillus;s__
SRR6323549	bin.23	86.45	4.39	d__Bacteria;p__Firmicutes;c__Bacilli;o__Lactobacillales;f__Lactobacillaceae;g__Limosilactobacillus;s__
SRR6323550	bin.42	98.71	0.16	d__Bacteria;p__Firmicutes_A;c__Clostridia;o__Lachnospirales;f__Lachnospiraceae;g__Blautia_A;s__
SRR6323550	bin.39	93.51	0.5	d__Bacteria;p__Bacteroidota;c__Bacteroidia;o__Bacteroidales;f__Rikenellaceae;g__Alistipes;s__Alistipes sp900544265
SRR6323550	bin.2	90.32	1.92	d__Bacteria;p__Bacteroidota;c__Bacteroidia;o__Bacteroidales;f__Rikenellaceae;g__Alistipes;s__Alistipes sp006542685
SRR6323550	bin.22	85.29	2.18	d__Bacteria;p__Firmicutes_A;c__Clostridia;o__Oscillospirales;f__Ruminococcaceae;g__Faecalibacterium;s__
SRR6323550	bin.3	89.49	4.56	d__Bacteria;p__Firmicutes_A;c__Clostridia;o__Lachnospirales;f__Lachnospiraceae;g__Ruminococcus_G;s__
SRR6323551	bin.19	80.29	0	d__Bacteria;p__Firmicutes_A;c__Clostridia;o__Oscillospirales;f__Ruminococcaceae;g__Gemmiger;s__Gemmiger sp900548355
SRR6323551	bin.30	95.55	0	d__Bacteria;p__Firmicutes_A;c__Clostridia;o__Oscillospirales;f__Ruminococcaceae;g__Faecalibacterium;s__
SRR6323551	bin.9	91.74	0.14	d__Bacteria;p__Firmicutes_A;c__Clostridia;o__Oscillospirales;f__Ruminococcaceae;g__Faecalibacterium;s__Faecalibacterium sp002160915
SRR6323551	bin.37	95.31	0.85	d__Bacteria;p__Bacteroidota;c__Bacteroidia;o__Bacteroidales;f__Barnesiellaceae;g__Barnesiella;s__Barnesiella viscericola
SRR6323551	bin.10	87.2	1.01	d__Bacteria;p__Proteobacteria;c__Gammaproteobacteria;o__Enterobacterales;f__Enterobacteriaceae;g__Escherichia;s__Escherichia flexneri
SRR6323551	bin.3	93.49	1.18	d__Bacteria;p__Desulfobacterota;c__Desulfovibrionia;o__Desulfovibrionales;f__Desulfovibrionaceae;g__Bilophila;s__Bilophila wadsworthia
SRR6323551	bin.21	93.1	1.59	d__Bacteria;p__Firmicutes_A;c__Clostridia;o__Lachnospirales;f__Lachnospiraceae;g__Blautia;s__
SRR6323551	bin.16	80.29	2.8	d__Bacteria;p__Firmicutes_A;c__Clostridia;o__Oscillospirales;f__Oscillospiraceae;g__Flavonifractor;s__Flavonifractor sp002161215
SRR6323551	bin.42	81.07	3.77	d__Bacteria;p__Firmicutes;c__Bacilli;o__Erysipelotrichales;f__Erysipelotrichaceae;g__Merdibacter;s__
SRR6323551	bin.29	87.87	8.28	d__Bacteria;p__Firmicutes_A;c__Clostridia;o__Lachnospirales;f__Lachnospiraceae;g__Lachnoclostridium_A;s__
SRR6323555	bin.30	97.72	0.37	d__Bacteria;p__Bacteroidota;c__Bacteroidia;o__Bacteroidales;f__Bacteroidaceae;g__Bacteroides;s__Bacteroides uniformis
SRR6323555	bin.16	93.29	0.5	d__Bacteria;p__Firmicutes_A;c__Clostridia;o__Oscillospirales;f__Ruminococcaceae;g__Faecalibacterium;s__
SRR6323555	bin.27	96.16	0.6	d__Bacteria;p__Firmicutes_C;c__Negativicutes;o__Acidaminococcales;f__Acidaminococcaceae;g__Phascolarctobacterium;s__Phascolarctobacterium sp000436095
SRR6323555	bin.18	95.36	0.68	d__Bacteria;p__Firmicutes_A;c__Clostridia;o__Oscillospirales;f__Ruminococcaceae;g__Faecalibacterium;s__
SRR6323555	bin.13	91.3	1.15	d__Bacteria;p__Bacteroidota;c__Bacteroidia;o__Bacteroidales;f__Rikenellaceae;g__Rikenella;s__
SRR6323555	bin.22	93.78	1.36	d__Bacteria;p__Firmicutes_A;c__Clostridia;o__Oscillospirales;f__Ruminococcaceae;g__Ruthenibacterium;s__
SRR6323555	bin.15	89.74	5.75	d__Bacteria;p__Firmicutes_A;c__Clostridia_A;o__Christensenellales;f__CAG-74;g__Firm-11;s__Firm-11 sp900553905
SRR6323558	bin.9	81.76	2.4	d__Bacteria;p__Firmicutes;c__Bacilli;o__Lactobacillales;f__Lactobacillaceae;g__Ligilactobacillus;s__
SRR6323559	bin.6	95.31	0.81	d__Bacteria;p__Firmicutes;c__Bacilli;o__Lactobacillales;f__Streptococcaceae;g__Streptococcus;s__Streptococcus sp002300045
SRR6323559	bin.3	93.63	1.62	d__Bacteria;p__Firmicutes;c__Bacilli;o__Lactobacillales;f__Streptococcaceae;g__Streptococcus;s__
SRR6323561	bin.40	82.91	0	d__Bacteria;p__Firmicutes_A;c__Clostridia;o__Lachnospirales;f__Lachnospiraceae;g__Blautia;s__Blautia sp002161285
SRR6323561	bin.38	86.07	0	d__Bacteria;p__Firmicutes;c__Bacilli;o__Lactobacillales;f__Lactobacillaceae;g__Limosilactobacillus;s__Limosilactobacillus ingluviei
SRR6323561	bin.24	95.83	0.48	d__Bacteria;p__Bacteroidota;c__Bacteroidia;o__Bacteroidales;f__Rikenellaceae;g__Alistipes;s__Alistipes sp900021155
SRR6323561	bin.41	94.62	0.63	d__Bacteria;p__Firmicutes_A;c__Clostridia;o__Lachnospirales;f__Lachnospiraceae;g__Ruminococcus_G;s__
SRR6323561	bin.2	86.59	1.81	d__Bacteria;p__Firmicutes_A;c__Clostridia;o__Oscillospirales;f__Ruminococcaceae;g__Gemmiger;s__
SRR6323561	bin.28	84.29	3.8	d__Bacteria;p__Firmicutes_A;c__Clostridia;o__Lachnospirales;f__Lachnospiraceae;g__Mediterraneibacter;s__
SRR6323561	bin.18	81.83	4.91	d__Bacteria;p__Firmicutes_A;c__Clostridia_A;o__Christensenellales;f__CAG-74;g__;s__
SRR6323562	bin.9	81.26	0	d__Bacteria;p__Firmicutes;c__Bacilli;o__Lactobacillales;f__Lactobacillaceae;g__Limosilactobacillus;s__Limosilactobacillus oris
SRR6323562	bin.7	83.17	0	d__Bacteria;p__Firmicutes_A;c__Clostridia;o__Clostridiales;f__Savagellaceae;g__Savagella;s__Savagella sp001655775
SRR6323563	bin.21	92.42	0.3	d__Bacteria;p__Actinobacteriota;c__Actinomycetia;o__Actinomycetales;f__Bifidobacteriaceae;g__Bifidobacterium;s__Bifidobacterium gallinarum
SRR6323563	bin.4	97.02	1.05	d__Bacteria;p__Firmicutes;c__Bacilli;o__Lactobacillales;f__Lactobacillaceae;g__Ligilactobacillus;s__
SRR6323563	bin.3	88.61	1.12	d__Bacteria;p__Firmicutes;c__Bacilli;o__Lactobacillales;f__Streptococcaceae;g__Streptococcus;s__Streptococcus sp002300045
SRR6323563	bin.1	96.46	1.76	d__Bacteria;p__Bacteroidota;c__Bacteroidia;o__Bacteroidales;f__Rikenellaceae;g__Alistipes;s__Alistipes sp900544265
SRR6323565	bin.5	96.73	1.71	d__Bacteria;p__Firmicutes;c__Bacilli;o__Lactobacillales;f__Lactobacillaceae;g__Ligilactobacillus;s__
SRR6323570	bin.15	94.21	0.13	d__Bacteria;p__Firmicutes;c__Bacilli;o__Lactobacillales;f__Lactobacillaceae;g__Lactobacillus;s__
SRR6323570	bin.9	82.44	0.94	d__Bacteria;p__Firmicutes;c__Bacilli;o__Lactobacillales;f__Streptococcaceae;g__Streptococcus;s__Streptococcus sp002300045
SRR6323570	bin.1	96.09	1.57	d__Bacteria;p__Firmicutes;c__Bacilli;o__Lactobacillales;f__Lactobacillaceae;g__Ligilactobacillus;s__
SRR6323571	bin.1	92.83	1.66	d__Bacteria;p__Actinobacteriota;c__Actinomycetia;o__Actinomycetales;f__Micrococcaceae;g__Rothia;s__
SRR6323571	bin.17	90.74	2.09	d__Bacteria;p__Firmicutes;c__Bacilli;o__Lactobacillales;f__Lactobacillaceae;g__Ligilactobacillus;s__
SRR6323571	bin.19	90.39	3.81	d__Bacteria;p__Firmicutes;c__Bacilli;o__Lactobacillales;f__Streptococcaceae;g__Streptococcus;s__Streptococcus sp002300045
ERR2241628	bin.14	94.3	0	d__Bacteria;p__Proteobacteria;c__Gammaproteobacteria;o__Burkholderiales;f__Burkholderiaceae;g__Parasutterella;s__Parasutterella sp000980495
ERR2241628	bin.23	83.39	0.22	d__Bacteria;p__Firmicutes_A;c__Clostridia;o__Oscillospirales;f__Ruminococcaceae;g__UBA1409;s__UBA1409 sp002338885
ERR2241628	bin.21	89.77	0.58	d__Bacteria;p__Bacteroidota;c__Bacteroidia;o__Bacteroidales;f__Tannerellaceae;g__Parabacteroides;s__Parabacteroides merdae
ERR2241628	bin.25	92.79	1.12	d__Bacteria;p__Firmicutes;c__Bacilli;o__Lactobacillales;f__Streptococcaceae;g__Streptococcus;s__Streptococcus sp002300045
ERR2241628	bin.41	80.58	2.26	d__Bacteria;p__Bacteroidota;c__Bacteroidia;o__Bacteroidales;f__Rikenellaceae;g__Tidjanibacter;s__Tidjanibacter inops
ERR2241628	bin.51	85.53	2.51	d__Bacteria;p__Firmicutes_A;c__Clostridia;o__Lachnospirales;f__Lachnospiraceae;g__Mediterraneibacter;s__
ERR2241628	bin.10	92.65	9.34	d__Bacteria;p__Firmicutes;c__Bacilli;o__Lactobacillales;f__Lactobacillaceae;g__Lactobacillus;s__
ERR2241631	bin.14	91.11	0.48	d__Bacteria;p__Bacteroidota;c__Bacteroidia;o__Bacteroidales;f__Rikenellaceae;g__Alistipes;s__Alistipes sp900021155
ERR2241631	bin.25	82.82	0.96	d__Bacteria;p__Firmicutes_A;c__Clostridia;o__Clostridiales;f__Savagellaceae;g__Savagella;s__Savagella sp001655775
ERR2241631	bin.6	82.42	1.57	d__Bacteria;p__Firmicutes;c__Bacilli;o__Lactobacillales;f__Lactobacillaceae;g__Ligilactobacillus;s__Ligilactobacillus aviarius
ERR2241631	bin.32	82.03	2.17	d__Bacteria;p__Firmicutes;c__Bacilli;o__Lactobacillales;f__Lactobacillaceae;g__Limosilactobacillus;s__Limosilactobacillus vaginalis
ERR2241632	bin.47	97.51	0.71	d__Bacteria;p__Bacteroidota;c__Bacteroidia;o__Bacteroidales;f__Tannerellaceae;g__Parabacteroides;s__Parabacteroides distasonis
ERR2241632	bin.40	96.67	0.77	d__Bacteria;p__Campylobacterota;c__Campylobacteria;o__Campylobacterales;f__Campylobacteraceae;g__Campylobacter_D;s__Campylobacter_D jejuni
ERR2241632	bin.17	91.34	1.31	d__Bacteria;p__Bacteroidota;c__Bacteroidia;o__Bacteroidales;f__Bacteroidaceae;g__Bacteroides;s__Bacteroides cellulosilyticus
ERR2241632	bin.41	85.15	2.53	d__Bacteria;p__Firmicutes;c__Bacilli;o__Lactobacillales;f__Lactobacillaceae;g__Lactobacillus;s__
ERR2241632	bin.10	86.46	8.7	d__Bacteria;p__Firmicutes;c__Bacilli;o__Lactobacillales;f__Lactobacillaceae;g__Limosilactobacillus;s__
ERR2241634	bin.13	91.59	0.48	d__Bacteria;p__Bacteroidota;c__Bacteroidia;o__Bacteroidales;f__Rikenellaceae;g__Alistipes;s__Alistipes sp900021155
ERR2241635	bin.42	95.67	0	d__Bacteria;p__Bacteroidota;c__Bacteroidia;o__Bacteroidales;f__Rikenellaceae;g__Tidjanibacter;s__Tidjanibacter inops
ERR2241635	bin.7	92.01	0.25	d__Bacteria;p__Firmicutes;c__Bacilli;o__Lactobacillales;f__Lactobacillaceae;g__Limosilactobacillus;s__Limosilactobacillus timonensis
ERR2241635	bin.52	84.07	1.25	d__Bacteria;p__Proteobacteria;c__Gammaproteobacteria;o__Burkholderiales;f__Burkholderiaceae;g__Parasutterella;s__Parasutterella sp000980495
ERR2241637	bin.34	96.63	0	d__Bacteria;p__Bacteroidota;c__Bacteroidia;o__Bacteroidales;f__Rikenellaceae;g__Alistipes;s__Alistipes finegoldii
ERR2241637	bin.2	91.59	0.48	d__Bacteria;p__Bacteroidota;c__Bacteroidia;o__Bacteroidales;f__Rikenellaceae;g__Alistipes;s__Alistipes sp900021155
ERR2241637	bin.6	82.02	2.39	d__Bacteria;p__Firmicutes;c__Bacilli;o__Staphylococcales;f__Staphylococcaceae;g__Staphylococcus;s__Staphylococcus urealyticus
ERR2241639	bin.32	95.43	0.48	d__Bacteria;p__Bacteroidota;c__Bacteroidia;o__Bacteroidales;f__Rikenellaceae;g__Alistipes;s__Alistipes sp900021155
ERR2241641	bin.30	82.02	0	d__Bacteria;p__Firmicutes;c__Bacilli;o__Lactobacillales;f__Lactobacillaceae;g__Ligilactobacillus;s__Ligilactobacillus salivarius
ERR2241641	bin.9	85.59	0.15	d__Bacteria;p__Actinobacteriota;c__Actinomycetia;o__Mycobacteriales;f__Mycobacteriaceae;g__Corynebacterium;s__
ERR2241641	bin.12	84.03	0.52	d__Bacteria;p__Firmicutes;c__Bacilli;o__Lactobacillales;f__Lactobacillaceae;g__Ligilactobacillus;s__Ligilactobacillus aviarius
ERR2241641	bin.3	80.46	1.63	d__Bacteria;p__Firmicutes;c__Bacilli;o__Lactobacillales;f__Lactobacillaceae;g__Limosilactobacillus;s__
ERR2241641	bin.19	81.4	2.17	d__Bacteria;p__Firmicutes;c__Bacilli;o__Lactobacillales;f__Lactobacillaceae;g__Limosilactobacillus;s__Limosilactobacillus pontis
ERR2241643	bin.40	88.28	0	d__Bacteria;p__Bacteroidota;c__Bacteroidia;o__Bacteroidales;f__Barnesiellaceae;g__Barnesiella;s__Barnesiella sp002159975
ERR2241643	bin.7	99.53	0.18	d__Bacteria;p__Campylobacterota;c__Campylobacteria;o__Campylobacterales;f__Helicobacteraceae;g__Helicobacter_D;s__Helicobacter_D pullorum
ERR2241643	bin.4	81.06	1.09	d__Bacteria;p__Firmicutes;c__Bacilli;o__Lactobacillales;f__Lactobacillaceae;g__Limosilactobacillus;s__
ERR2241643	bin.16	96.63	2.24	d__Bacteria;p__Bacteroidota;c__Bacteroidia;o__Bacteroidales;f__Rikenellaceae;g__Tidjanibacter;s__Tidjanibacter inops
ERR2241643	bin.17	83.89	2.27	d__Bacteria;p__Firmicutes;c__Bacilli;o__Lactobacillales;f__Lactobacillaceae;g__Ligilactobacillus;s__Ligilactobacillus salivarius
ERR2241643	bin.36	83.94	3.61	d__Bacteria;p__Bacteroidota;c__Bacteroidia;o__Bacteroidales;f__Rikenellaceae;g__Alistipes;s__Alistipes sp900021155
ERR2241645	bin.34	96.87	0.37	d__Bacteria;p__Bacteroidota;c__Bacteroidia;o__Bacteroidales;f__Bacteroidaceae;g__Phocaeicola;s__Phocaeicola sp002161565
ERR2241645	bin.13	98.24	0.48	d__Bacteria;p__Bacteroidota;c__Bacteroidia;o__Bacteroidales;f__Rikenellaceae;g__Alistipes;s__
ERR2241645	bin.17	92.32	1.57	d__Bacteria;p__Firmicutes;c__Bacilli;o__Lactobacillales;f__Lactobacillaceae;g__Ligilactobacillus;s__Ligilactobacillus aviarius
ERR2241645	bin.22	85.13	1.58	d__Bacteria;p__Campylobacterota;c__Campylobacteria;o__Campylobacterales;f__Helicobacteraceae;g__Helicobacter_D;s__Helicobacter_D pullorum
ERR2241645	bin.10	81.43	2.85	d__Bacteria;p__Firmicutes_C;c__Negativicutes;o__Selenomonadales;f__Selenomonadaceae;g__Megamonas;s__Megamonas funiformis
ERR2241645	bin.27	91.29	3.21	d__Bacteria;p__Bacteroidota;c__Bacteroidia;o__Bacteroidales;f__Tannerellaceae;g__Parabacteroides;s__Parabacteroides johnsonii
ERR2241647	bin.26	89.77	0	d__Bacteria;p__Proteobacteria;c__Gammaproteobacteria;o__Burkholderiales;f__Burkholderiaceae;g__Parasutterella;s__Parasutterella sp000980495
ERR2241647	bin.42	99.52	0	d__Bacteria;p__Bacteroidota;c__Bacteroidia;o__Bacteroidales;f__Rikenellaceae;g__Tidjanibacter;s__Tidjanibacter inops
ERR2241647	bin.68	98.15	0.2	d__Bacteria;p__Bacteroidota;c__Bacteroidia;o__Bacteroidales;f__Bacteroidaceae;g__Bacteroides;s__Bacteroides uniformis
ERR2241647	bin.71	83.5	0.81	d__Bacteria;p__Firmicutes_A;c__Clostridia_A;o__Christensenellales;f__CAG-314;g__CAG-1435;s__CAG-1435 sp000433775
ERR2241647	bin.38	81.99	1.13	d__Bacteria;p__Firmicutes_A;c__Clostridia;o__Oscillospirales;f__Ruminococcaceae;g__Gemmiger;s__
ERR2241647	bin.33	85.65	1.21	d__Bacteria;p__Actinobacteriota;c__Actinomycetia;o__Actinomycetales;f__Bifidobacteriaceae;g__Bifidobacterium;s__Bifidobacterium gallinarum
ERR2241647	bin.43	85.19	1.36	d__Bacteria;p__Firmicutes;c__Bacilli;o__Lactobacillales;f__Lactobacillaceae;g__Limosilactobacillus;s__
ERR2241647	bin.45	92.73	2.51	d__Bacteria;p__Firmicutes;c__Bacilli;o__Lactobacillales;f__Streptococcaceae;g__Streptococcus;s__Streptococcus sp002300045
ERR2241647	bin.22	94.23	2.67	d__Bacteria;p__Bacteroidota;c__Bacteroidia;o__Bacteroidales;f__Rikenellaceae;g__;s__
ERR2241649	bin.26	84.05	0	d__Bacteria;p__Firmicutes;c__Bacilli;o__Lactobacillales;f__Lactobacillaceae;g__Ligilactobacillus;s__Ligilactobacillus salivarius
ERR2241651	bin.48	85.92	0.06	d__Bacteria;p__Firmicutes_A;c__Clostridia;o__Oscillospirales;f__Ruminococcaceae;g__Gemmiger;s__
ERR2241651	bin.46	94.82	0.06	d__Bacteria;p__Campylobacterota;c__Campylobacteria;o__Campylobacterales;f__Helicobacteraceae;g__Helicobacter_D;s__Helicobacter_D pullorum
ERR2241651	bin.43	83.93	0.2	d__Bacteria;p__Firmicutes_A;c__Clostridia_A;o__Christensenellales;f__CAG-314;g__CAG-1435;s__CAG-1435 sp000433775
ERR2241653	bin.27	83.8	0.23	d__Bacteria;p__Firmicutes_A;c__Clostridia;o__Peptostreptococcales;f__Peptostreptococcaceae;g__Romboutsia;s__
ERR2241653	bin.37	84.37	0.68	d__Bacteria;p__Firmicutes_A;c__Clostridia;o__Oscillospirales;f__Ruminococcaceae;g__Gemmiger;s__
ERR2241653	bin.16	88	1.01	d__Bacteria;p__Firmicutes_A;c__Clostridia;o__Oscillospirales;f__Acutalibacteraceae;g__CAG-180;s__
ERR2241653	bin.11	82.11	1.1	d__Bacteria;p__Firmicutes;c__Bacilli;o__Lactobacillales;f__Lactobacillaceae;g__Limosilactobacillus;s__Limosilactobacillus oris
ERR2241653	bin.70	92.92	1.44	d__Bacteria;p__Firmicutes_A;c__Clostridia_A;o__Christensenellales;f__Borkfalkiaceae;g__Borkfalkia;s__
ERR2241653	bin.42	92.34	1.99	d__Bacteria;p__Actinobacteriota;c__Actinomycetia;o__Actinomycetales;f__Bifidobacteriaceae;g__Bifidobacterium;s__Bifidobacterium globosum
ERR2241653	bin.39	90.28	2.55	d__Bacteria;p__Firmicutes_A;c__Clostridia;o__Oscillospirales;f__Ruminococcaceae;g__Gemmiger;s__
ERR2241653	bin.62	84.22	2.82	d__Bacteria;p__Firmicutes_A;c__Clostridia_A;o__Christensenellales;f__Borkfalkiaceae;g__QALS01;s__
ERR2241653	bin.35	85.31	3.1	d__Bacteria;p__Firmicutes;c__Bacilli;o__Lactobacillales;f__Lactobacillaceae;g__Lactobacillus;s__Lactobacillus johnsonii
ERR2241653	bin.44	85.05	6.79	d__Bacteria;p__Firmicutes;c__Bacilli;o__Lactobacillales;f__Lactobacillaceae;g__Limosilactobacillus;s__Limosilactobacillus reuteri
ERR2241653	bin.21	84.62	8.02	d__Bacteria;p__Firmicutes_A;c__Clostridia;o__Lachnospirales;f__Lachnospiraceae;g__Blautia_A;s__
ERR2241655	bin.32	84.86	0	d__Bacteria;p__Bacteroidota;c__Bacteroidia;o__Bacteroidales;f__Barnesiellaceae;g__Barnesiella;s__Barnesiella viscericola
ERR2241655	bin.40	82.72	0.52	d__Bacteria;p__Firmicutes;c__Bacilli;o__Lactobacillales;f__Lactobacillaceae;g__Ligilactobacillus;s__Ligilactobacillus salivarius
ERR2241657	bin.4	93.27	0.83	d__Bacteria;p__Firmicutes_A;c__Clostridia;o__Clostridiales;f__Savagellaceae;g__Savagella;s__Savagella sp001655775
ERR2241657	bin.11	81.08	4.29	d__Bacteria;p__Firmicutes_A;c__Clostridia;o__Lachnospirales;f__Lachnospiraceae;g__Mediterraneibacter;s__
ERR2241659	bin.54	99.82	0.18	d__Bacteria;p__Campylobacterota;c__Campylobacteria;o__Campylobacterales;f__Helicobacteraceae;g__Helicobacter_D;s__Helicobacter_D pullorum
ERR2241659	bin.48	98.64	0.38	d__Bacteria;p__Actinobacteriota;c__Actinomycetia;o__Actinomycetales;f__Bifidobacteriaceae;g__Bifidobacterium;s__Bifidobacterium gallinarum
ERR2241659	bin.6	80.17	0.86	d__Bacteria;p__Firmicutes;c__Bacilli;o__Staphylococcales;f__Staphylococcaceae;g__Staphylococcus_A;s__Staphylococcus_A lentus
ERR2241659	bin.29	93.5	1.08	d__Bacteria;p__Proteobacteria;c__Alphaproteobacteria;o__RF32;f__CAG-239;g__CAG-495;s__CAG-495 sp001917125
ERR2241659	bin.25	90.76	1.49	d__Bacteria;p__Bacteroidota;c__Bacteroidia;o__Bacteroidales;f__Bacteroidaceae;g__Bacteroides;s__Bacteroides fragilis
ERR2241662	bin.1	89.49	0.22	d__Bacteria;p__Firmicutes_A;c__Clostridia;o__Oscillospirales;f__Ruminococcaceae;g__UBA1409;s__UBA1409 sp002338885
ERR2241662	bin.64	90.2	0.48	d__Bacteria;p__Bacteroidota;c__Bacteroidia;o__Bacteroidales;f__Rikenellaceae;g__Tidjanibacter;s__Tidjanibacter inops
ERR2241662	bin.27	92.29	0.75	d__Bacteria;p__Firmicutes;c__Bacilli;o__Lactobacillales;f__Streptococcaceae;g__Streptococcus;s__Streptococcus sp002300045
ERR2241662	bin.59	87.76	1.01	d__Bacteria;p__Firmicutes_A;c__Clostridia;o__Oscillospirales;f__Acutalibacteraceae;g__Eubacterium_R;s__Eubacterium_R sp000431535
ERR2241662	bin.4	94.4	1.12	d__Bacteria;p__Bacteroidota;c__Bacteroidia;o__Bacteroidales;f__Rikenellaceae;g__Alistipes;s__Alistipes sp900021155
ERR2241662	bin.41	93.55	1.27	d__Bacteria;p__Firmicutes;c__Bacilli;o__Lactobacillales;f__Lactobacillaceae;g__Limosilactobacillus;s__Limosilactobacillus vaginalis
ERR2241662	bin.30	80.33	2.34	d__Bacteria;p__Firmicutes_A;c__Clostridia;o__Lachnospirales;f__Lachnospiraceae;g__Mediterraneibacter;s__
ERR2241662	bin.42	88.63	5.5	d__Bacteria;p__Firmicutes_A;c__Clostridia;o__Lachnospirales;f__Lachnospiraceae;g__Anaerostipes;s__
ERR2241664	bin.35	99.52	0	d__Bacteria;p__Bacteroidota;c__Bacteroidia;o__Bacteroidales;f__Rikenellaceae;g__Tidjanibacter;s__Tidjanibacter inops
ERR2241664	bin.59	88.36	0.34	d__Bacteria;p__Firmicutes_A;c__Clostridia_A;o__Christensenellales;f__UBA3700;g__;s__
ERR2241664	bin.57	81.1	0.35	d__Bacteria;p__Firmicutes_A;c__Clostridia;o__Peptostreptococcales;f__Peptostreptococcaceae;g__Romboutsia;s__
ERR2241664	bin.27	81.27	0.52	d__Bacteria;p__Firmicutes;c__Bacilli;o__Lactobacillales;f__Lactobacillaceae;g__Ligilactobacillus;s__Ligilactobacillus aviarius
ERR2241664	bin.36	98.52	1.02	d__Bacteria;p__Actinobacteriota;c__Actinomycetia;o__Actinomycetales;f__Bifidobacteriaceae;g__Bifidobacterium;s__Bifidobacterium gallinarum
ERR2241664	bin.82	96.77	1.14	d__Bacteria;p__Actinobacteriota;c__Actinomycetia;o__Mycobacteriales;f__Mycobacteriaceae;g__Corynebacterium;s__
ERR2241664	bin.64	92.32	2.67	d__Bacteria;p__Firmicutes;c__Bacilli;o__Staphylococcales;f__Staphylococcaceae;g__Staphylococcus;s__Staphylococcus urealyticus
ERR2241664	bin.26	96.37	3.36	d__Bacteria;p__Firmicutes_A;c__Clostridia;o__Lachnospirales;f__Lachnospiraceae;g__Anaerostipes;s__
ERR2241664	bin.34	94.35	8.82	d__Bacteria;p__Bacteroidota;c__Bacteroidia;o__Bacteroidales;f__Bacteroidaceae;g__Phocaeicola;s__Phocaeicola dorei
ERR2241665	bin.18	95.93	1.81	d__Bacteria;p__Firmicutes;c__Bacilli;o__Lactobacillales;f__Streptococcaceae;g__Streptococcus;s__Streptococcus sp002300045
ERR2241665	bin.16	94.31	1.92	d__Bacteria;p__Bacteroidota;c__Bacteroidia;o__Bacteroidales;f__Rikenellaceae;g__Alistipes;s__Alistipes sp900021155
ERR2241686	bin.12	95.54	0.12	d__Bacteria;p__Bacteroidota;c__Bacteroidia;o__Bacteroidales;f__Bacteroidaceae;g__Bacteroides;s__Bacteroides uniformis
ERR2241686	bin.19	94.47	0.48	d__Bacteria;p__Bacteroidota;c__Bacteroidia;o__Bacteroidales;f__Rikenellaceae;g__Alistipes;s__Alistipes sp900021155
ERR2241686	bin.5	83.42	0.52	d__Bacteria;p__Firmicutes;c__Bacilli;o__Lactobacillales;f__Lactobacillaceae;g__Ligilactobacillus;s__Ligilactobacillus aviarius_B
ERR2241686	bin.15	81.56	1.05	d__Bacteria;p__Firmicutes;c__Bacilli;o__Lactobacillales;f__Lactobacillaceae;g__Ligilactobacillus;s__
ERR2241687	bin.7	83.87	0	d__Bacteria;p__Proteobacteria;c__Alphaproteobacteria;o__RF32;f__CAG-239;g__CAG-495;s__CAG-495 sp000436375
ERR2241687	bin.38	95.02	0.2	d__Bacteria;p__Bacteroidota;c__Bacteroidia;o__Bacteroidales;f__Bacteroidaceae;g__Phocaeicola;s__Phocaeicola vulgatus
ERR2241687	bin.27	87.74	0.48	d__Bacteria;p__Bacteroidota;c__Bacteroidia;o__Bacteroidales;f__Rikenellaceae;g__Alistipes;s__Alistipes sp900021155
ERR2241687	bin.44	97.13	0.72	d__Bacteria;p__Firmicutes_A;c__Clostridia;o__Lachnospirales;f__Lachnospiraceae;g__Eisenbergiella;s__Eisenbergiella sp900544445
ERR2241687	bin.2	87.75	0.85	d__Bacteria;p__Cyanobacteria;c__Vampirovibrionia;o__Gastranaerophilales;f__Gastranaerophilaceae;g__;s__
ERR2241687	bin.46	99.37	1.09	d__Bacteria;p__Bacteroidota;c__Bacteroidia;o__Bacteroidales;f__Tannerellaceae;g__Parabacteroides;s__Parabacteroides johnsonii
ERR2241687	bin.11	82.75	1.12	d__Bacteria;p__Bacteroidota;c__Bacteroidia;o__Bacteroidales;f__Marinifilaceae;g__Odoribacter;s__Odoribacter splanchnicus
ERR2241687	bin.30	87.38	1.8	d__Bacteria;p__Firmicutes_A;c__Clostridia;o__Lachnospirales;f__Lachnospiraceae;g__Blautia;s__Blautia sp002161285
ERR2241687	bin.64	83.46	2.81	d__Bacteria;p__Firmicutes_A;c__Clostridia;o__Oscillospirales;f__Ruminococcaceae;g__Gemmiger;s__
ERR2241688	bin.22	80.37	2.35	d__Bacteria;p__Actinobacteriota;c__Actinomycetia;o__Actinomycetales;f__Bifidobacteriaceae;g__Bifidobacterium;s__Bifidobacterium gallinarum
ERR2241688	bin.26	85.11	3.77	d__Bacteria;p__Bacteroidota;c__Bacteroidia;o__Bacteroidales;f__Rikenellaceae;g__Alistipes;s__Alistipes sp900021155
ERR2241688	bin.10	95.01	4.19	d__Bacteria;p__Firmicutes;c__Bacilli;o__Lactobacillales;f__Lactobacillaceae;g__Ligilactobacillus;s__Ligilactobacillus salivarius
ERR2241689	bin.23	97.54	0	d__Bacteria;p__Firmicutes;c__Bacilli;o__Lactobacillales;f__Lactobacillaceae;g__Limosilactobacillus;s__Limosilactobacillus oris
ERR2241689	bin.32	91.35	0.51	d__Bacteria;p__Bacteroidota;c__Bacteroidia;o__Bacteroidales;f__Tannerellaceae;g__Parabacteroides;s__Parabacteroides distasonis
ERR2241689	bin.10	92.72	0.63	d__Bacteria;p__Proteobacteria;c__Gammaproteobacteria;o__Burkholderiales;f__Burkholderiaceae;g__Parasutterella;s__Parasutterella sp000980495
ERR2241689	bin.51	91.02	0.75	d__Bacteria;p__Firmicutes_C;c__Negativicutes;o__Acidaminococcales;f__Acidaminococcaceae;g__Phascolarctobacterium;s__Phascolarctobacterium sp000436095
ERR2241689	bin.26	97.84	1.04	d__Bacteria;p__Bacteroidota;c__Bacteroidia;o__Bacteroidales;f__Rikenellaceae;g__Alistipes;s__Alistipes sp900021155
ERR2241690	bin.40	83.2	0	d__Bacteria;p__Firmicutes_A;c__Clostridia;o__Oscillospirales;f__Acutalibacteraceae;g__CAG-180;s__
ERR2241690	bin.28	84.26	0	d__Bacteria;p__Firmicutes;c__Bacilli;o__Lactobacillales;f__Lactobacillaceae;g__Levilactobacillus;s__Levilactobacillus brevis
ERR2241690	bin.18	86.39	0.03	d__Bacteria;p__Firmicutes_A;c__Clostridia_A;o__Christensenellales;f__Borkfalkiaceae;g__UBA11940;s__
ERR2241690	bin.64	83.3	0.09	d__Bacteria;p__Firmicutes;c__Bacilli;o__Lactobacillales;f__Lactobacillaceae;g__Lactobacillus;s__Lactobacillus crispatus
ERR2241690	bin.77	80.96	1.61	d__Bacteria;p__Bacteroidota;c__Bacteroidia;o__Bacteroidales;f__Bacteroidaceae;g__Bacteroides;s__Bacteroides fragilis
ERR2241690	bin.35	92.7	1.69	d__Bacteria;p__Firmicutes;c__Bacilli;o__RF39;f__CAG-822;g__CAG-822;s__
ERR2241690	bin.52	97.82	2.18	d__Bacteria;p__Firmicutes;c__Bacilli;o__Lactobacillales;f__Lactobacillaceae;g__Ligilactobacillus;s__Ligilactobacillus salivarius
ERR2241690	bin.53	87.86	2.45	d__Bacteria;p__Firmicutes;c__Bacilli;o__Lactobacillales;f__Enterococcaceae;g__Enterococcus_D;s__Enterococcus_D casseliflavus
ERR2241690	bin.55	85.15	3.75	d__Bacteria;p__Firmicutes_A;c__Clostridia;o__Lachnospirales;f__Lachnospiraceae;g__Blautia_A;s__
ERR2241690	bin.49	84.45	4.11	d__Bacteria;p__Actinobacteriota;c__Actinomycetia;o__Actinomycetales;f__Bifidobacteriaceae;g__Bifidobacterium;s__Bifidobacterium gallinarum
ERR2241691	bin.1	96.32	0	d__Bacteria;p__Campylobacterota;c__Campylobacteria;o__Campylobacterales;f__Helicobacteraceae;g__Helicobacter_D;s__Helicobacter_D pullorum
ERR2241691	bin.13	82.61	0.34	d__Bacteria;p__Firmicutes_A;c__Clostridia;o__Oscillospirales;f__Ruminococcaceae;g__Faecalibacterium;s__
ERR2241692	bin.1	96.32	0	d__Bacteria;p__Campylobacterota;c__Campylobacteria;o__Campylobacterales;f__Helicobacteraceae;g__Helicobacter_D;s__Helicobacter_D pullorum
ERR2241692	bin.11	82.61	0.34	d__Bacteria;p__Firmicutes_A;c__Clostridia;o__Oscillospirales;f__Ruminococcaceae;g__Faecalibacterium;s__
ERR2241692	bin.8	80.19	3.16	d__Bacteria;p__Firmicutes;c__Bacilli;o__Lactobacillales;f__Lactobacillaceae;g__Ligilactobacillus;s__Ligilactobacillus salivarius
ERR2241693	bin.46	94.61	0.37	d__Bacteria;p__Bacteroidota;c__Bacteroidia;o__Bacteroidales;f__Bacteroidaceae;g__Bacteroides;s__Bacteroides uniformis
ERR2241693	bin.45	93.99	0.96	d__Bacteria;p__Bacteroidota;c__Bacteroidia;o__Bacteroidales;f__Rikenellaceae;g__Alistipes;s__Alistipes sp900021155
ERR2241693	bin.100	99.25	1.13	d__Bacteria;p__Bacteroidota;c__Bacteroidia;o__Bacteroidales;f__Bacteroidaceae;g__Phocaeicola;s__Phocaeicola dorei
ERR2241694	bin.9	86.24	0	d__Bacteria;p__Firmicutes_A;c__Clostridia_A;o__Christensenellales;f__UBA3700;g__;s__
ERR2241694	bin.67	98	0.24	d__Bacteria;p__Bacteroidota;c__Bacteroidia;o__Bacteroidales;f__Rikenellaceae;g__Alistipes;s__Alistipes finegoldii
ERR2241694	bin.25	90.62	0.48	d__Bacteria;p__Bacteroidota;c__Bacteroidia;o__Bacteroidales;f__Rikenellaceae;g__Alistipes;s__Alistipes sp900021155
ERR2241694	bin.46	96.87	0.8	d__Bacteria;p__Actinobacteriota;c__Actinomycetia;o__Actinomycetales;f__Bifidobacteriaceae;g__Bifidobacterium;s__Bifidobacterium gallinarum
ERR2241694	bin.3	93.71	0.91	d__Bacteria;p__Actinobacteriota;c__Actinomycetia;o__Mycobacteriales;f__Mycobacteriaceae;g__Corynebacterium;s__
ERR2241694	bin.5	85.16	0.94	d__Bacteria;p__Firmicutes_A;c__Clostridia;o__Oscillospirales;f__Acutalibacteraceae;g__Eubacterium_R;s__Eubacterium_R sp000431535
ERR2241694	bin.41	88.77	0.99	d__Bacteria;p__Firmicutes_A;c__Clostridia;o__Lachnospirales;f__Lachnospiraceae;g__Mediterraneibacter;s__Mediterraneibacter sp002314255
ERR2241694	bin.63	88.64	1.05	d__Bacteria;p__Firmicutes;c__Bacilli;o__Lactobacillales;f__Lactobacillaceae;g__Ligilactobacillus;s__
ERR2241694	bin.19	83.6	1.48	d__Bacteria;p__Firmicutes_A;c__Clostridia_A;o__Christensenellales;f__CAG-314;g__CAG-1435;s__CAG-1435 sp000433775
ERR2241694	bin.55	83.43	7.45	d__Bacteria;p__Firmicutes;c__Bacilli;o__Lactobacillales;f__Lactobacillaceae;g__Limosilactobacillus;s__Limosilactobacillus reuteri
ERR2241695	bin.50	81.73	0	d__Bacteria;p__Bacteroidota;c__Bacteroidia;o__Bacteroidales;f__Rikenellaceae;g__Alistipes_A;s__Alistipes_A ihumii
ERR2241695	bin.97	88.7	0	d__Bacteria;p__Firmicutes_A;c__Clostridia;o__Oscillospirales;f__Ruminococcaceae;g__UBA1409;s__UBA1409 sp002338885
ERR2241695	bin.45	86.64	0.18	d__Bacteria;p__Bacteroidota;c__Bacteroidia;o__Bacteroidales;f__Marinifilaceae;g__Butyricimonas;s__Butyricimonas virosa
ERR2241695	bin.126	96.43	0.19	d__Bacteria;p__Bacteroidota;c__Bacteroidia;o__Bacteroidales;f__Bacteroidaceae;g__Bacteroides;s__Bacteroides cellulosilyticus
ERR2241695	bin.15	95.95	0.84	d__Bacteria;p__Firmicutes_A;c__Clostridia;o__Lachnospirales;f__Lachnospiraceae;g__Anaerobutyricum;s__Anaerobutyricum sp002161065
ERR2241695	bin.6	94.23	0.96	d__Bacteria;p__Bacteroidota;c__Bacteroidia;o__Bacteroidales;f__Rikenellaceae;g__Alistipes;s__Alistipes sp900021155
ERR2241695	bin.8	96.52	0.99	d__Bacteria;p__Bacteroidota;c__Bacteroidia;o__Bacteroidales;f__Bacteroidaceae;g__Bacteroides;s__Bacteroides fragilis
ERR2241695	bin.51	87.64	1.12	d__Bacteria;p__Firmicutes_A;c__Clostridia_A;o__Christensenellales;f__UBA1242;g__UBA4626;s__
ERR2241695	bin.60	98.25	1.41	d__Bacteria;p__Actinobacteriota;c__Actinomycetia;o__Actinomycetales;f__Bifidobacteriaceae;g__Bifidobacterium;s__Bifidobacterium gallinarum
ERR2241695	bin.92	92.83	1.88	d__Bacteria;p__Desulfobacterota;c__Desulfovibrionia;o__Desulfovibrionales;f__Desulfovibrionaceae;g__Bilophila;s__Bilophila wadsworthia
ERR2241695	bin.118	81.63	2.91	d__Bacteria;p__Firmicutes_A;c__Clostridia;o__Oscillospirales;f__Oscillospiraceae;g__UBA5446;s__UBA5446 sp900543085
ERR2241695	bin.123	89.14	3.36	d__Bacteria;p__Firmicutes;c__Bacilli;o__Lactobacillales;f__Lactobacillaceae;g__Limosilactobacillus;s__
ERR2241695	bin.52	92.7	3.37	d__Bacteria;p__Firmicutes;c__Bacilli;o__RF39;f__CAG-822;g__CAG-822;s__
ERR2241696	bin.57	98.66	0	d__Bacteria;p__Firmicutes_A;c__Clostridia;o__Oscillospirales;f__Acutalibacteraceae;g__CAG-180;s__
ERR2241696	bin.40	99.48	1.05	d__Bacteria;p__Firmicutes;c__Bacilli;o__Lactobacillales;f__Lactobacillaceae;g__Ligilactobacillus;s__Ligilactobacillus aviarius
ERR2241696	bin.14	80.65	1.83	d__Bacteria;p__Firmicutes;c__Bacilli;o__Lactobacillales;f__Lactobacillaceae;g__Ligilactobacillus;s__Ligilactobacillus salivarius
ERR2241696	bin.20	81.76	2.01	d__Bacteria;p__Firmicutes_A;c__Clostridia;o__Oscillospirales;f__Acutalibacteraceae;g__Acutalibacter;s__
ERR2241696	bin.8	87.26	2.03	d__Bacteria;p__Firmicutes;c__Bacilli;o__Lactobacillales;f__Lactobacillaceae;g__Lactobacillus;s__Lactobacillus johnsonii
ERR2241696	bin.62	83.24	2.85	d__Bacteria;p__Firmicutes_A;c__Clostridia;o__Lachnospirales;f__Lachnospiraceae;g__GCA-900066575;s__GCA-900066575 sp002160765
ERR2241696	bin.15	95.86	4.47	d__Bacteria;p__Firmicutes;c__Bacilli;o__Lactobacillales;f__Enterococcaceae;g__Enterococcus_E;s__Enterococcus_E cecorum
ERR2241697	bin.50	93.03	0.75	d__Bacteria;p__Bacteroidota;c__Bacteroidia;o__Bacteroidales;f__Bacteroidaceae;g__Phocaeicola;s__Phocaeicola dorei
ERR2241697	bin.45	82.31	0.83	d__Bacteria;p__Firmicutes;c__Bacilli;o__Lactobacillales;f__Lactobacillaceae;g__Limosilactobacillus;s__Limosilactobacillus oris
ERR2241697	bin.61	84.06	1.1	d__Bacteria;p__Firmicutes;c__Bacilli;o__Lactobacillales;f__Lactobacillaceae;g__Limosilactobacillus;s__Limosilactobacillus reuteri
ERR2241697	bin.17	94.98	1.36	d__Bacteria;p__Bacteroidota;c__Bacteroidia;o__Bacteroidales;f__Bacteroidaceae;g__Bacteroides;s__Bacteroides uniformis
ERR2241697	bin.44	98.66	2.05	d__Bacteria;p__Actinobacteriota;c__Actinomycetia;o__Mycobacteriales;f__Mycobacteriaceae;g__Corynebacterium;s__
ERR2241697	bin.49	84.18	2.36	d__Bacteria;p__Firmicutes;c__Bacilli;o__Lactobacillales;f__Streptococcaceae;g__Streptococcus;s__Streptococcus sp002300045
ERR2241697	bin.41	83.05	5.27	d__Bacteria;p__Firmicutes;c__Bacilli;o__Staphylococcales;f__Staphylococcaceae;g__Staphylococcus;s__Staphylococcus urealyticus
ERR2241697	bin.39	85.45	5.71	d__Bacteria;p__Firmicutes;c__Bacilli;o__Staphylococcales;f__Staphylococcaceae;g__Staphylococcus;s__Staphylococcus arlettae
ERR2241697	bin.22	92.35	6.81	d__Bacteria;p__Firmicutes;c__Bacilli;o__Staphylococcales;f__Staphylococcaceae;g__Staphylococcus;s__Staphylococcus condimenti
ERR2241697	bin.46	93.6	8.43	d__Bacteria;p__Firmicutes;c__Bacilli;o__Lactobacillales;f__Lactobacillaceae;g__Companilactobacillus;s__
ERR2241698	bin.73	83.57	0	d__Bacteria;p__Firmicutes_A;c__Clostridia_A;o__Christensenellales;f__Borkfalkiaceae;g__UMGS1004;s__
ERR2241698	bin.88	93.55	0	d__Bacteria;p__Firmicutes_A;c__Clostridia_A;o__Christensenellales;f__CAG-314;g__CAG-1435;s__CAG-1435 sp000433775
ERR2241698	bin.36	94.02	0	d__Bacteria;p__Proteobacteria;c__Alphaproteobacteria;o__RF32;f__CAG-239;g__CAG-495;s__CAG-495 sp001917125
ERR2241698	bin.82	95.93	0	d__Bacteria;p__Firmicutes_A;c__Clostridia;o__Oscillospirales;f__Ruminococcaceae;g__Fournierella;s__
ERR2241698	bin.51	96.2	0	d__Bacteria;p__Bacteroidota;c__Bacteroidia;o__Bacteroidales;f__Marinifilaceae;g__Butyricimonas;s__Butyricimonas virosa
ERR2241698	bin.38	96	0.11	d__Bacteria;p__Firmicutes;c__Bacilli;o__Acholeplasmatales;f__Anaeroplasmataceae;g__UMGS268;s__UMGS268 sp900540175
ERR2241698	bin.30	85.97	0.34	d__Bacteria;p__Firmicutes_B;c__Dehalobacteriia;o__UBA4068;f__UBA5755;g__;s__
ERR2241698	bin.63	95.94	0.37	d__Bacteria;p__Bacteroidota;c__Bacteroidia;o__Bacteroidales;f__Bacteroidaceae;g__Bacteroides;s__Bacteroides uniformis
ERR2241698	bin.42	89.11	0.58	d__Bacteria;p__Firmicutes_A;c__Clostridia;o__Lachnospirales;f__Lachnospiraceae;g__Mediterraneibacter;s__
ERR2241698	bin.94	82.95	0.67	d__Bacteria;p__Firmicutes_A;c__Clostridia;o__Oscillospirales;f__Oscillospiraceae;g__;s__
ERR2241698	bin.48	81.79	0.96	d__Bacteria;p__Firmicutes;c__Bacilli;o__Lactobacillales;f__Lactobacillaceae;g__Ligilactobacillus;s__Ligilactobacillus agilis
ERR2241698	bin.2	84.12	1.87	d__Bacteria;p__Firmicutes_A;c__Clostridia;o__Oscillospirales;f__Ruminococcaceae;g__Ruthenibacterium;s__
ERR2241698	bin.97	93.35	2.13	d__Bacteria;p__Firmicutes_A;c__Clostridia;o__Oscillospirales;f__Acutalibacteraceae;g__UMGS1839;s__
ERR2241698	bin.50	84.49	2.14	d__Bacteria;p__Cyanobacteria;c__Vampirovibrionia;o__Gastranaerophilales;f__Gastranaerophilaceae;g__UMGS951;s__UMGS951 sp900547155
ERR2241698	bin.70	91.88	2.28	d__Bacteria;p__Cyanobacteria;c__Vampirovibrionia;o__Gastranaerophilales;f__;g__;s__
ERR2241698	bin.49	86.78	2.52	d__Bacteria;p__Firmicutes_A;c__Clostridia;o__Oscillospirales;f__Ruminococcaceae;g__Faecalibacterium;s__
ERR2241698	bin.79	84.43	2.56	d__Bacteria;p__Cyanobacteria;c__Vampirovibrionia;o__Gastranaerophilales;f__;g__;s__
ERR2241698	bin.1	87.75	3.08	d__Bacteria;p__Firmicutes_A;c__Clostridia;o__Lachnospirales;f__Lachnospiraceae;g__Blautia;s__Blautia sp002161285
ERR2241699	bin.33	88.73	0.35	d__Bacteria;p__Firmicutes_A;c__Clostridia;o__Peptostreptococcales;f__Peptostreptococcaceae;g__Romboutsia;s__
ERR2241699	bin.3	95.12	1.1	d__Bacteria;p__Firmicutes;c__Bacilli;o__Staphylococcales;f__Staphylococcaceae;g__Staphylococcus;s__Staphylococcus arlettae
ERR2241699	bin.19	89.7	1.12	d__Bacteria;p__Firmicutes;c__Bacilli;o__RF39;f__CAG-822;g__CAG-822;s__
ERR2241699	bin.17	92.05	1.69	d__Bacteria;p__Bacteroidota;c__Bacteroidia;o__Bacteroidales;f__Bacteroidaceae;g__Phocaeicola;s__Phocaeicola dorei
ERR2241699	bin.18	95.03	2.88	d__Bacteria;p__Bacteroidota;c__Bacteroidia;o__Bacteroidales;f__Rikenellaceae;g__Alistipes;s__Alistipes sp900021155
ERR2241701	bin.35	98.87	0	d__Bacteria;p__Bacteroidota;c__Bacteroidia;o__Bacteroidales;f__Barnesiellaceae;g__Barnesiella;s__Barnesiella intestinihominis
ERR2241701	bin.22	100	0	d__Bacteria;p__Bacteroidota;c__Bacteroidia;o__Bacteroidales;f__Rikenellaceae;g__Alistipes;s__Alistipes finegoldii
ERR2241701	bin.24	91.12	0.17	d__Bacteria;p__Actinobacteriota;c__Actinomycetia;o__Actinomycetales;f__Bifidobacteriaceae;g__Bifidobacterium;s__Bifidobacterium gallinarum
ERR2241701	bin.23	98.5	0.19	d__Bacteria;p__Bacteroidota;c__Bacteroidia;o__Bacteroidales;f__Bacteroidaceae;g__Phocaeicola;s__Phocaeicola dorei
ERR2241701	bin.55	88.61	0.54	d__Bacteria;p__Proteobacteria;c__Alphaproteobacteria;o__RF32;f__CAG-239;g__CAG-495;s__CAG-495 sp001917125
ERR2241701	bin.1	98.79	0.75	d__Bacteria;p__Firmicutes;c__Bacilli;o__Lactobacillales;f__Streptococcaceae;g__Streptococcus;s__Streptococcus sp002300045
ERR2241701	bin.19	83.01	0.84	d__Bacteria;p__Firmicutes;c__Bacilli;o__Lactobacillales;f__Lactobacillaceae;g__Lactobacillus;s__Lactobacillus crispatus
ERR2241701	bin.14	85.07	1.12	d__Bacteria;p__Firmicutes;c__Bacilli;o__RF39;f__CAG-611;g__CAG-988;s__CAG-988 sp003149915
ERR2241701	bin.53	92.17	1.68	d__Bacteria;p__Firmicutes_A;c__Clostridia_A;o__Christensenellales;f__UBA3700;g__;s__
ERR2241702	bin.12	96.55	1.1	d__Bacteria;p__Firmicutes;c__Bacilli;o__Staphylococcales;f__Staphylococcaceae;g__Staphylococcus;s__Staphylococcus arlettae
ERR2241703	bin.12	99.26	0	d__Bacteria;p__Bacteroidota;c__Bacteroidia;o__Bacteroidales;f__Bacteroidaceae;g__Bacteroides;s__Bacteroides fragilis
ERR2241703	bin.40	97.12	0.48	d__Bacteria;p__Bacteroidota;c__Bacteroidia;o__Bacteroidales;f__Rikenellaceae;g__Alistipes;s__Alistipes sp900021155
ERR2241703	bin.47	91.28	0.85	d__Bacteria;p__Cyanobacteria;c__Vampirovibrionia;o__Gastranaerophilales;f__;g__;s__
ERR2241703	bin.23	96.85	1.66	d__Bacteria;p__Firmicutes;c__Bacilli;o__Staphylococcales;f__Staphylococcaceae;g__Staphylococcus;s__Staphylococcus arlettae
ERR2241703	bin.21	83.45	2.18	d__Bacteria;p__Firmicutes_A;c__Clostridia;o__Oscillospirales;f__Ruminococcaceae;g__Faecalibacterium;s__
ERR2241703	bin.50	89.38	2.23	d__Bacteria;p__Firmicutes_A;c__Clostridia;o__Lachnospirales;f__Lachnospiraceae;g__Blautia;s__Blautia sp002161285
ERR2241704	bin.4	98.36	0.4	d__Bacteria;p__Campylobacterota;c__Campylobacteria;o__Campylobacterales;f__Campylobacteraceae;g__Campylobacter_D;s__Campylobacter_D jejuni
ERR2241704	bin.10	93.43	1.47	d__Bacteria;p__Bacteroidota;c__Bacteroidia;o__Bacteroidales;f__Rikenellaceae;g__Alistipes;s__Alistipes finegoldii
ERR2241725	bin.31	99.14	0.16	d__Bacteria;p__Campylobacterota;c__Campylobacteria;o__Campylobacterales;f__Campylobacteraceae;g__Campylobacter_D;s__Campylobacter_D jejuni
ERR2241725	bin.42	91.71	0.82	d__Bacteria;p__Bacteroidota;c__Bacteroidia;o__Bacteroidales;f__Bacteroidaceae;g__Bacteroides;s__Bacteroides uniformis
ERR2241725	bin.2	89.55	0.96	d__Bacteria;p__Bacteroidota;c__Bacteroidia;o__Bacteroidales;f__Rikenellaceae;g__Tidjanibacter;s__Tidjanibacter inops
ERR2241725	bin.22	93.89	1.98	d__Bacteria;p__Firmicutes;c__Bacilli;o__Lactobacillales;f__Lactobacillaceae;g__Ligilactobacillus;s__Ligilactobacillus salivarius
ERR2241725	bin.35	88.69	2.1	d__Bacteria;p__Campylobacterota;c__Campylobacteria;o__Campylobacterales;f__Helicobacteraceae;g__Helicobacter_D;s__Helicobacter_D pullorum
ERR2241725	bin.25	95.04	2.56	d__Bacteria;p__Bacteroidota;c__Bacteroidia;o__Bacteroidales;f__Rikenellaceae;g__Alistipes;s__Alistipes sp002161445
ERR2241725	bin.17	93.66	4.32	d__Bacteria;p__Bacteroidota;c__Bacteroidia;o__Bacteroidales;f__Bacteroidaceae;g__Phocaeicola;s__Phocaeicola dorei
ERR2241725	bin.40	83.74	6.74	d__Bacteria;p__Firmicutes;c__Bacilli;o__RF39;f__CAG-822;g__CAG-878;s__
ERR2241726	bin.17	86.35	1	d__Bacteria;p__Firmicutes;c__Bacilli;o__Lactobacillales;f__Lactobacillaceae;g__Limosilactobacillus;s__
ERR2241726	bin.11	86.5	2.88	d__Bacteria;p__Bacteroidota;c__Bacteroidia;o__Bacteroidales;f__Rikenellaceae;g__Alistipes;s__Alistipes sp900021155
ERR2241727	bin.24	83.59	0.33	d__Bacteria;p__Firmicutes;c__Bacilli;o__Lactobacillales;f__Enterococcaceae;g__Enterococcus_E;s__Enterococcus_E cecorum
ERR2241727	bin.6	80.31	0.88	d__Bacteria;p__Firmicutes_A;c__Clostridia;o__Peptostreptococcales;f__Peptostreptococcaceae;g__Romboutsia;s__
ERR2241727	bin.32	95.01	0.96	d__Bacteria;p__Bacteroidota;c__Bacteroidia;o__Bacteroidales;f__Rikenellaceae;g__Alistipes;s__Alistipes onderdonkii
ERR2241727	bin.12	94.13	2.23	d__Bacteria;p__Firmicutes;c__Bacilli;o__Staphylococcales;f__Staphylococcaceae;g__Staphylococcus_A;s__Staphylococcus_A lentus
ERR2241727	bin.1	87.57	4.11	d__Bacteria;p__Actinobacteriota;c__Actinomycetia;o__Mycobacteriales;f__Mycobacteriaceae;g__Corynebacterium;s__
ERR2241728	bin.23	98.87	0.13	d__Bacteria;p__Bacteroidota;c__Bacteroidia;o__Bacteroidales;f__Barnesiellaceae;g__Barnesiella;s__Barnesiella sp900538705
ERR2241728	bin.30	82.03	0.63	d__Bacteria;p__Firmicutes_C;c__Negativicutes;o__Selenomonadales;f__Selenomonadaceae;g__Megamonas;s__Megamonas funiformis
ERR2241728	bin.7	83.92	0.94	d__Bacteria;p__Firmicutes;c__Bacilli;o__Staphylococcales;f__Salinicoccaceae;g__Nosocomiicoccus;s__
ERR2241728	bin.17	97.21	1.81	d__Bacteria;p__Bacteroidota;c__Bacteroidia;o__Bacteroidales;f__Rikenellaceae;g__Tidjanibacter;s__Tidjanibacter inops
ERR2241728	bin.22	84.03	2.25	d__Bacteria;p__Actinobacteriota;c__Actinomycetia;o__Actinomycetales;f__Bifidobacteriaceae;g__Bifidobacterium;s__Bifidobacterium gallinarum
ERR2241728	bin.44	86.89	3.99	d__Bacteria;p__Campylobacterota;c__Campylobacteria;o__Campylobacterales;f__Campylobacteraceae;g__Campylobacter_D;s__Campylobacter_D jejuni
ERR2241728	bin.58	93.94	4.24	d__Bacteria;p__Firmicutes;c__Bacilli;o__Staphylococcales;f__Staphylococcaceae;g__Staphylococcus;s__Staphylococcus urealyticus
ERR2241728	bin.45	87.7	5.77	d__Bacteria;p__Firmicutes_A;c__Clostridia;o__Clostridiales;f__Savagellaceae;g__Savagella;s__Savagella sp001655775
ERR2241729	bin.44	94.87	0	d__Bacteria;p__Firmicutes_A;c__Clostridia;o__Oscillospirales;f__Acutalibacteraceae;g__Eubacterium_R;s__Eubacterium_R sp900539425
ERR2241729	bin.12	95.4	0.94	d__Bacteria;p__Firmicutes;c__Bacilli;o__Lactobacillales;f__Streptococcaceae;g__Streptococcus;s__Streptococcus sp002300045
ERR2241729	bin.34	91.35	0.99	d__Bacteria;p__Firmicutes_A;c__Clostridia;o__Clostridiales;f__Savagellaceae;g__Savagella;s__Savagella sp001655775
ERR2241729	bin.49	93.72	1.05	d__Bacteria;p__Firmicutes;c__Bacilli;o__Lactobacillales;f__Lactobacillaceae;g__Ligilactobacillus;s__Ligilactobacillus aviarius_B
ERR2241729	bin.16	82.93	1.3	d__Bacteria;p__Actinobacteriota;c__Actinomycetia;o__Actinomycetales;f__Bifidobacteriaceae;g__Bifidobacterium;s__Bifidobacterium gallinarum
ERR2241729	bin.23	87.47	2.81	d__Bacteria;p__Firmicutes;c__Bacilli;o__RF39;f__CAG-822;g__CAG-822;s__
ERR2241729	bin.5	87.28	4.39	d__Bacteria;p__Firmicutes;c__Bacilli;o__Lactobacillales;f__Lactobacillaceae;g__Limosilactobacillus;s__Limosilactobacillus vaginalis
ERR2241730	bin.32	82.39	0	d__Bacteria;p__Bacteroidota;c__Bacteroidia;o__Bacteroidales;f__Rikenellaceae;g__Tidjanibacter;s__Tidjanibacter inops
ERR2241730	bin.14	85.94	0	d__Bacteria;p__Actinobacteriota;c__Actinomycetia;o__Mycobacteriales;f__Mycobacteriaceae;g__Corynebacterium;s__
ERR2241730	bin.22	98.87	0	d__Bacteria;p__Bacteroidota;c__Bacteroidia;o__Bacteroidales;f__Barnesiellaceae;g__Barnesiella;s__Barnesiella intestinihominis
ERR2241730	bin.46	96.38	0.32	d__Bacteria;p__Bacteroidota;c__Bacteroidia;o__Bacteroidales;f__Rikenellaceae;g__Rikenella;s__Rikenella microfusus
ERR2241730	bin.60	86.27	0.35	d__Bacteria;p__Firmicutes_A;c__Clostridia;o__Peptostreptococcales;f__Peptostreptococcaceae;g__Romboutsia;s__
ERR2241730	bin.17	85	1.44	d__Bacteria;p__Bacteroidota;c__Bacteroidia;o__Bacteroidales;f__Rikenellaceae;g__Alistipes;s__Alistipes sp900021155
ERR2241730	bin.30	89.76	2.45	d__Bacteria;p__Firmicutes;c__Bacilli;o__Lactobacillales;f__Enterococcaceae;g__Enterococcus_E;s__Enterococcus_E cecorum
ERR2241730	bin.43	86.55	7.42	d__Bacteria;p__Firmicutes;c__Bacilli;o__Lactobacillales;f__Carnobacteriaceae;g__Atopostipes;s__
ERR2241731	bin.21	89.01	0	d__Bacteria;p__Proteobacteria;c__Alphaproteobacteria;o__Rs-D84;f__Rs-D84;g__Rs-D84;s__Rs-D84 sp900546185
ERR2241731	bin.37	99.82	0	d__Bacteria;p__Campylobacterota;c__Campylobacteria;o__Campylobacterales;f__Helicobacteraceae;g__Helicobacter_D;s__Helicobacter_D pullorum
ERR2241731	bin.61	90.38	0.17	d__Bacteria;p__Firmicutes_A;c__Clostridia;o__Oscillospirales;f__Ruminococcaceae;g__UBA1409;s__UBA1409 sp002338885
ERR2241731	bin.69	99.52	0.48	d__Bacteria;p__Bacteroidota;c__Bacteroidia;o__Bacteroidales;f__Rikenellaceae;g__Alistipes;s__Alistipes sp002161445
ERR2241731	bin.84	91.67	0.6	d__Bacteria;p__Bacteroidota;c__Bacteroidia;o__Bacteroidales;f__Rikenellaceae;g__Alistipes;s__Alistipes sp900021155
ERR2241731	bin.75	80.36	1.75	d__Bacteria;p__Firmicutes_A;c__Clostridia_A;o__Christensenellales;f__CAG-314;g__CAG-1435;s__CAG-1435 sp000433775
ERR2241731	bin.3	83.14	2.34	d__Bacteria;p__Actinobacteriota;c__Actinomycetia;o__Mycobacteriales;f__Mycobacteriaceae;g__Corynebacterium;s__
ERR2241731	bin.40	84.39	3.31	d__Bacteria;p__Firmicutes_A;c__Clostridia;o__Peptostreptococcales;f__Peptostreptococcaceae;g__Romboutsia;s__
ERR2241731	bin.12	83.93	3.66	d__Bacteria;p__Firmicutes;c__Bacilli;o__Staphylococcales;f__Salinicoccaceae;g__Nosocomiicoccus;s__
ERR2241732	bin.28	80.1	0	d__Bacteria;p__Firmicutes;c__Bacilli;o__Lactobacillales;f__Lactobacillaceae;g__Limosilactobacillus;s__Limosilactobacillus oris
ERR2241732	bin.7	80.01	1.44	d__Bacteria;p__Bacteroidota;c__Bacteroidia;o__Bacteroidales;f__Rikenellaceae;g__Tidjanibacter;s__Tidjanibacter inops
ERR2241732	bin.30	84.88	1.48	d__Bacteria;p__Firmicutes;c__Bacilli;o__Lactobacillales;f__Lactobacillaceae;g__Ligilactobacillus;s__Ligilactobacillus aviarius
ERR2241732	bin.8	94.93	1.69	d__Bacteria;p__Bacteroidota;c__Bacteroidia;o__Bacteroidales;f__Bacteroidaceae;g__Prevotella;s__Prevotella copri
ERR2241732	bin.20	83.94	1.77	d__Bacteria;p__Actinobacteriota;c__Actinomycetia;o__Actinomycetales;f__Dermabacteraceae;g__Brachybacterium;s__Brachybacterium sp003711805
ERR2241732	bin.12	85.75	2.68	d__Bacteria;p__Firmicutes_A;c__Clostridia;o__Oscillospirales;f__Acutalibacteraceae;g__Eubacterium_R;s__
ERR2241732	bin.42	83.84	2.88	d__Bacteria;p__Actinobacteriota;c__Actinomycetia;o__Mycobacteriales;f__Mycobacteriaceae;g__Corynebacterium;s__
ERR2241733	bin.48	83.65	0	d__Bacteria;p__Bacteroidota;c__Bacteroidia;o__Bacteroidales;f__Rikenellaceae;g__Tidjanibacter;s__Tidjanibacter inops
ERR2241733	bin.27	85.66	0.27	d__Bacteria;p__Actinobacteriota;c__Actinomycetia;o__Actinomycetales;f__Dermatophilaceae;g__Janibacter;s__
ERR2241733	bin.39	86.67	1.82	d__Bacteria;p__Actinobacteriota;c__Actinomycetia;o__Mycobacteriales;f__Mycobacteriaceae;g__Corynebacterium;s__
ERR2241733	bin.56	90.45	2.25	d__Bacteria;p__Firmicutes;c__Bacilli;o__RF39;f__CAG-822;g__CAG-878;s__
ERR2241733	bin.51	97.32	2.48	d__Bacteria;p__Firmicutes_A;c__Clostridia;o__Lachnospirales;f__Lachnospiraceae;g__UMGS680;s__
ERR2241733	bin.25	86.21	3.61	d__Bacteria;p__Firmicutes;c__Bacilli;o__Lactobacillales;f__Lactobacillaceae;g__Ligilactobacillus;s__
ERR2241733	bin.29	92.52	4.47	d__Bacteria;p__Firmicutes;c__Bacilli;o__Staphylococcales;f__Staphylococcaceae;g__Staphylococcus_A;s__Staphylococcus_A lentus
ERR2241734	bin.11	91.59	0	d__Bacteria;p__Proteobacteria;c__Gammaproteobacteria;o__Enterobacterales;f__Pasteurellaceae;g__Gallibacterium;s__Gallibacterium anatis
ERR2241734	bin.7	98.25	0.6	d__Bacteria;p__Campylobacterota;c__Campylobacteria;o__Campylobacterales;f__Campylobacteraceae;g__Campylobacter_D;s__Campylobacter_D jejuni
ERR2241734	bin.31	97.34	1.72	d__Bacteria;p__Firmicutes;c__Bacilli;o__Lactobacillales;f__Enterococcaceae;g__Enterococcus_E;s__Enterococcus_E cecorum
ERR2241735	bin.1	87.63	1.12	d__Bacteria;p__Bacteroidota;c__Bacteroidia;o__Bacteroidales;f__Rikenellaceae;g__Tidjanibacter;s__Tidjanibacter inops
ERR2241735	bin.34	88.26	1.92	d__Bacteria;p__Firmicutes_A;c__Clostridia;o__Clostridiales;f__Savagellaceae;g__Savagella;s__Savagella sp001655775
ERR2241735	bin.44	90.12	3.04	d__Bacteria;p__Firmicutes;c__Bacilli;o__Lactobacillales;f__Enterococcaceae;g__Enterococcus_E;s__Enterococcus_E cecorum
ERR2241736	bin.50	99.65	0	d__Bacteria;p__Campylobacterota;c__Campylobacteria;o__Campylobacterales;f__Helicobacteraceae;g__Helicobacter_D;s__Helicobacter_D pullorum
ERR2241736	bin.32	95.67	0.48	d__Bacteria;p__Bacteroidota;c__Bacteroidia;o__Bacteroidales;f__Rikenellaceae;g__Tidjanibacter;s__Tidjanibacter inops
ERR2241736	bin.64	91.88	0.75	d__Bacteria;p__Bacteroidota;c__Bacteroidia;o__Bacteroidales;f__Barnesiellaceae;g__Barnesiella;s__Barnesiella intestinihominis
ERR2241736	bin.57	90.67	1.05	d__Bacteria;p__Firmicutes;c__Bacilli;o__Lactobacillales;f__Lactobacillaceae;g__Ligilactobacillus;s__
ERR2241736	bin.44	87.69	1.06	d__Bacteria;p__Campylobacterota;c__Campylobacteria;o__Campylobacterales;f__Campylobacteraceae;g__Campylobacter_D;s__Campylobacter_D jejuni
ERR2241736	bin.54	82.87	1.1	d__Bacteria;p__Firmicutes;c__Bacilli;o__Lactobacillales;f__Lactobacillaceae;g__Limosilactobacillus;s__Limosilactobacillus oris
ERR2241736	bin.46	95.7	2.63	d__Bacteria;p__Bacteroidota;c__Bacteroidia;o__Bacteroidales;f__Bacteroidaceae;g__Phocaeicola;s__Phocaeicola dorei
ERR2241736	bin.20	85.43	3.14	d__Bacteria;p__Firmicutes;c__Bacilli;o__Lactobacillales;f__Lactobacillaceae;g__Ligilactobacillus;s__Ligilactobacillus aviarius
ERR2241736	bin.47	85.68	3.33	d__Bacteria;p__Firmicutes;c__Bacilli;o__Lactobacillales;f__Streptococcaceae;g__Streptococcus;s__Streptococcus sp002300045
ERR2241737	bin.30	99.57	0.11	d__Bacteria;p__Campylobacterota;c__Campylobacteria;o__Campylobacterales;f__Campylobacteraceae;g__Campylobacter_D;s__Campylobacter_D jejuni
ERR2241737	bin.60	95.67	0.32	d__Bacteria;p__Bacteroidota;c__Bacteroidia;o__Bacteroidales;f__Bacteroidaceae;g__Bacteroides;s__Bacteroides uniformis
ERR2241737	bin.129	87.3	0.34	d__Bacteria;p__Firmicutes_A;c__Clostridia;o__Oscillospirales;f__Ruminococcaceae;g__UBA1409;s__
ERR2241737	bin.125	83.17	0.48	d__Bacteria;p__Bacteroidota;c__Bacteroidia;o__Bacteroidales;f__Rikenellaceae;g__Tidjanibacter;s__Tidjanibacter inops
ERR2241737	bin.55	86.56	0.54	d__Bacteria;p__Bacteroidota;c__Bacteroidia;o__Bacteroidales;f__Marinifilaceae;g__Odoribacter;s__Odoribacter splanchnicus
ERR2241737	bin.90	83.26	0.83	d__Bacteria;p__Firmicutes;c__Bacilli;o__Lactobacillales;f__Lactobacillaceae;g__Limosilactobacillus;s__Limosilactobacillus oris
ERR2241737	bin.14	80.65	2.09	d__Bacteria;p__Firmicutes_A;c__Clostridia_A;o__Christensenellales;f__CAG-314;g__CAG-1435;s__CAG-1435 sp000433775
ERR2241737	bin.46	90	2.26	d__Bacteria;p__Bacteroidota;c__Bacteroidia;o__Bacteroidales;f__UBA11471;g__UBA11471;s__UBA11471 sp000434215
ERR2241737	bin.48	92.83	3.29	d__Bacteria;p__Bacteroidota;c__Bacteroidia;o__Bacteroidales;f__Rikenellaceae;g__Alistipes;s__Alistipes sp900021155
ERR2241737	bin.50	91.81	9.36	d__Bacteria;p__Bacteroidota;c__Bacteroidia;o__Bacteroidales;f__Bacteroidaceae;g__Bacteroides;s__Bacteroides fragilis
ERR2241738	bin.18	86.03	0	d__Bacteria;p__Firmicutes_A;c__Clostridia;o__Peptostreptococcales;f__Peptostreptococcaceae;g__Romboutsia;s__
ERR2241738	bin.37	91.25	0.37	d__Bacteria;p__Bacteroidota;c__Bacteroidia;o__Bacteroidales;f__Bacteroidaceae;g__Bacteroides;s__Bacteroides uniformis
ERR2241738	bin.24	88.16	1.36	d__Bacteria;p__Firmicutes;c__Bacilli;o__Lactobacillales;f__Lactobacillaceae;g__Limosilactobacillus;s__
ERR2241738	bin.36	91.52	1.6	d__Bacteria;p__Bacteroidota;c__Bacteroidia;o__Bacteroidales;f__Rikenellaceae;g__Alistipes;s__Alistipes onderdonkii
ERR2241738	bin.34	90.5	1.87	d__Bacteria;p__Firmicutes;c__Bacilli;o__Lactobacillales;f__Streptococcaceae;g__Streptococcus;s__Streptococcus sp002300045
ERR2241739	bin.45	96.63	0	d__Bacteria;p__Bacteroidota;c__Bacteroidia;o__Bacteroidales;f__Rikenellaceae;g__Tidjanibacter;s__Tidjanibacter inops
ERR2241739	bin.32	99.62	0.38	d__Bacteria;p__Bacteroidota;c__Bacteroidia;o__Bacteroidales;f__Barnesiellaceae;g__Barnesiella;s__Barnesiella sp002159975
ERR2241739	bin.14	93.72	0.4	d__Bacteria;p__Campylobacterota;c__Campylobacteria;o__Campylobacterales;f__Campylobacteraceae;g__Campylobacter_D;s__Campylobacter_D jejuni
ERR2241739	bin.55	97.6	0.48	d__Bacteria;p__Bacteroidota;c__Bacteroidia;o__Bacteroidales;f__Rikenellaceae;g__Alistipes;s__Alistipes sp002161445
ERR2241739	bin.58	89.54	1.94	d__Bacteria;p__Campylobacterota;c__Campylobacteria;o__Campylobacterales;f__Helicobacteraceae;g__Helicobacter_D;s__Helicobacter_D pullorum
ERR2241739	bin.13	86.86	2.7	d__Bacteria;p__Actinobacteriota;c__Actinomycetia;o__Actinomycetales;f__Bifidobacteriaceae;g__Bifidobacterium;s__Bifidobacterium gallinarum
ERR2241739	bin.23	93.95	3.76	d__Bacteria;p__Bacteroidota;c__Bacteroidia;o__Bacteroidales;f__Bacteroidaceae;g__Phocaeicola;s__Phocaeicola vulgatus
ERR2241740	bin.103	93.55	0	d__Bacteria;p__Proteobacteria;c__Alphaproteobacteria;o__RF32;f__CAG-239;g__CAG-495;s__CAG-495 sp001917125
ERR2241740	bin.5	97.98	0	d__Bacteria;p__Bacteroidota;c__Bacteroidia;o__Bacteroidales;f__Barnesiellaceae;g__Barnesiella;s__Barnesiella intestinihominis
ERR2241740	bin.19	98.53	0	d__Bacteria;p__Bacteroidota;c__Bacteroidia;o__Flavobacteriales;f__UBA1820;g__UBA1820;s__
ERR2241740	bin.14	98.87	0	d__Bacteria;p__Bacteroidota;c__Bacteroidia;o__Bacteroidales;f__UBA11471;g__UBA11471;s__UBA11471 sp900542765
ERR2241740	bin.113	88.31	0.03	d__Bacteria;p__Firmicutes_A;c__Clostridia_A;o__Christensenellales;f__Borkfalkiaceae;g__Borkfalkia;s__
ERR2241740	bin.4	99.52	0.48	d__Bacteria;p__Bacteroidota;c__Bacteroidia;o__Bacteroidales;f__Rikenellaceae;g__Tidjanibacter;s__Tidjanibacter inops
ERR2241740	bin.132	92.34	0.83	d__Bacteria;p__Firmicutes_A;c__Clostridia_A;o__Christensenellales;f__CAG-314;g__UMGS1707;s__
ERR2241740	bin.29	82.19	1.01	d__Bacteria;p__Firmicutes_A;c__Clostridia;o__Oscillospirales;f__Acutalibacteraceae;g__CAG-180;s__
ERR2241740	bin.137	96.47	1.05	d__Bacteria;p__Firmicutes;c__Bacilli;o__Lactobacillales;f__Lactobacillaceae;g__Ligilactobacillus;s__Ligilactobacillus agilis
ERR2241740	bin.127	81.45	1.34	d__Bacteria;p__Firmicutes_A;c__Clostridia_A;o__Christensenellales;f__Borkfalkiaceae;g__Borkfalkia;s__
ERR2241740	bin.94	90.85	2.25	d__Bacteria;p__Campylobacterota;c__Campylobacteria;o__Campylobacterales;f__Helicobacteraceae;g__Helicobacter_G;s__
ERR2241740	bin.126	80.45	2.57	d__Bacteria;p__Firmicutes_C;c__Negativicutes;o__Acidaminococcales;f__Acidaminococcaceae;g__Phascolarctobacterium;s__Phascolarctobacterium sp000436095
ERR2241740	bin.41	87.46	2.58	d__Bacteria;p__Firmicutes;c__Bacilli;o__Lactobacillales;f__Streptococcaceae;g__Streptococcus;s__Streptococcus sp002300045
ERR2241740	bin.34	83.04	2.69	d__Bacteria;p__Firmicutes_A;c__Clostridia;o__Lachnospirales;f__Lachnospiraceae;g__Mediterraneibacter;s__
ERR2241740	bin.85	89.26	3.08	d__Bacteria;p__Firmicutes_A;c__Clostridia;o__Lachnospirales;f__Lachnospiraceae;g__Blautia;s__
ERR2241740	bin.7	84.71	3.62	d__Bacteria;p__Cyanobacteria;c__Vampirovibrionia;o__Gastranaerophilales;f__Gastranaerophilaceae;g__;s__
ERR2241740	bin.45	86.16	4.24	d__Bacteria;p__Firmicutes_A;c__Clostridia;o__Lachnospirales;f__Lachnospiraceae;g__OF09-33XD;s__
ERR2241740	bin.123	96.01	4.52	d__Bacteria;p__Bacteroidota;c__Bacteroidia;o__Bacteroidales;f__Rikenellaceae;g__;s__
ERR2241740	bin.1	81.35	7.07	d__Bacteria;p__Firmicutes;c__Bacilli;o__Lactobacillales;f__Enterococcaceae;g__Enterococcus_B;s__Enterococcus_B hirae
ERR2241741	bin.5	85.11	0.58	d__Bacteria;p__Actinobacteriota;c__Actinomycetia;o__Actinomycetales;f__Brevibacteriaceae;g__Brevibacterium;s__
ERR2241741	bin.24	89.52	0.71	d__Bacteria;p__Bacteroidota;c__Bacteroidia;o__Bacteroidales;f__UBA932;g__CAG-831;s__
ERR2241741	bin.25	96.11	1.12	d__Bacteria;p__Bacteroidota;c__Bacteroidia;o__Bacteroidales;f__Rikenellaceae;g__Alistipes;s__Alistipes sp900544265
ERR2241741	bin.75	99.04	1.2	d__Bacteria;p__Bacteroidota;c__Bacteroidia;o__Bacteroidales;f__Rikenellaceae;g__Alistipes;s__Alistipes sp900546065
ERR2241741	bin.81	84.19	1.57	d__Bacteria;p__Actinobacteriota;c__Actinomycetia;o__Actinomycetales;f__Bifidobacteriaceae;g__Bifidobacterium;s__Bifidobacterium gallinarum
ERR2241741	bin.43	83.25	2.31	d__Bacteria;p__Actinobacteriota;c__Actinomycetia;o__Streptosporangiales;f__Streptosporangiaceae;g__Nocardiopsis;s__
ERR2241741	bin.23	86.15	2.6	d__Bacteria;p__Bacteroidota;c__Bacteroidia;o__Bacteroidales;f__Bacteroidaceae;g__Bacteroides;s__Bacteroides massiliensis
ERR2241741	bin.64	92.48	2.97	d__Bacteria;p__Actinobacteriota;c__Actinomycetia;o__Actinomycetales;f__Dermabacteraceae;g__Brachybacterium;s__
ERR2241741	bin.61	94.69	3.12	d__Bacteria;p__Proteobacteria;c__Gammaproteobacteria;o__Burkholderiales;f__Burkholderiaceae;g__Duodenibacillus;s__Duodenibacillus sp900538905
ERR2241742	bin.31	85.13	0.02	d__Bacteria;p__Firmicutes;c__Bacilli;o__Lactobacillales;f__Lactobacillaceae;g__Limosilactobacillus;s__Limosilactobacillus oris
ERR2241742	bin.3	89.01	0.26	d__Bacteria;p__Firmicutes;c__Bacilli;o__Lactobacillales;f__Lactobacillaceae;g__Ligilactobacillus;s__Ligilactobacillus salivarius
ERR2241742	bin.43	87.46	0.64	d__Bacteria;p__Actinobacteriota;c__Actinomycetia;o__Actinomycetales;f__Bifidobacteriaceae;g__Bifidobacterium;s__Bifidobacterium gallinarum
ERR2241742	bin.10	80.25	1.19	d__Bacteria;p__Actinobacteriota;c__Actinomycetia;o__Mycobacteriales;f__Mycobacteriaceae;g__Corynebacterium;s__
ERR2241742	bin.13	93.75	1.2	d__Bacteria;p__Firmicutes_A;c__Clostridia;o__Clostridiales;f__Savagellaceae;g__Savagella;s__Savagella sp001655775
ERR2241742	bin.17	83.6	2	d__Bacteria;p__Firmicutes;c__Bacilli;o__Lactobacillales;f__Streptococcaceae;g__Streptococcus;s__Streptococcus sp002300045
ERR2241742	bin.4	83.88	2.21	d__Bacteria;p__Firmicutes;c__Bacilli;o__Staphylococcales;f__Salinicoccaceae;g__Nosocomiicoccus;s__
ERR2241742	bin.18	83.84	2.6	d__Bacteria;p__Bacteroidota;c__Bacteroidia;o__Bacteroidales;f__Bacteroidaceae;g__Phocaeicola;s__Phocaeicola dorei
ERR2241742	bin.38	80.48	7.28	d__Bacteria;p__Firmicutes;c__Bacilli;o__Lactobacillales;f__Enterococcaceae;g__Enterococcus_E;s__Enterococcus_E cecorum
ERR2241743	bin.71	83.59	0	d__Bacteria;p__Bacteroidota;c__Bacteroidia;o__Bacteroidales;f__Bacteroidaceae;g__Bacteroides;s__Bacteroides uniformis
ERR2241743	bin.5	85.98	0	d__Bacteria;p__Bacteroidota;c__Bacteroidia;o__Bacteroidales;f__Rikenellaceae;g__Alistipes;s__Alistipes sp900021155
ERR2241743	bin.74	88	0	d__Bacteria;p__Proteobacteria;c__Gammaproteobacteria;o__Burkholderiales;f__Burkholderiaceae;g__Sutterella;s__Sutterella sp900543805
ERR2241743	bin.63	97.32	0	d__Bacteria;p__Firmicutes_A;c__Clostridia;o__Oscillospirales;f__Acutalibacteraceae;g__Eubacterium_R;s__Eubacterium_R sp000431535
ERR2241743	bin.82	87.74	0.03	d__Bacteria;p__Firmicutes_A;c__Clostridia_A;o__Christensenellales;f__Borkfalkiaceae;g__UMGS1004;s__
ERR2241743	bin.84	89.05	0.03	d__Bacteria;p__Firmicutes_A;c__Clostridia_A;o__Christensenellales;f__Borkfalkiaceae;g__UMGS1004;s__
ERR2241743	bin.36	96.39	0.03	d__Bacteria;p__Bacteroidota;c__Bacteroidia;o__Bacteroidales;f__Rikenellaceae;g__Tidjanibacter;s__Tidjanibacter inops
ERR2241743	bin.125	85.58	0.07	d__Bacteria;p__Firmicutes_A;c__Clostridia_A;o__Christensenellales;f__Borkfalkiaceae;g__UBA11940;s__
ERR2241743	bin.77	95.58	0.69	d__Bacteria;p__Firmicutes_A;c__Clostridia;o__Oscillospirales;f__Oscillospiraceae;g__CAG-110;s__
ERR2241743	bin.6	97.55	0.79	d__Bacteria;p__Bacteroidota;c__Bacteroidia;o__Bacteroidales;f__Bacteroidaceae;g__Phocaeicola;s__Phocaeicola dorei
ERR2241743	bin.62	82.98	0.8	d__Bacteria;p__Actinobacteriota;c__Actinomycetia;o__Mycobacteriales;f__Mycobacteriaceae;g__Corynebacterium;s__
ERR2241743	bin.59	90.99	0.83	d__Bacteria;p__Firmicutes_A;c__Clostridia_A;o__Christensenellales;f__CAG-314;g__UMGS1707;s__
ERR2241743	bin.123	95.35	1.57	d__Bacteria;p__Firmicutes;c__Bacilli;o__Lactobacillales;f__Lactobacillaceae;g__Ligilactobacillus;s__Ligilactobacillus aviarius
ERR2241743	bin.126	83.3	2.81	d__Bacteria;p__Firmicutes;c__Bacilli;o__RF39;f__CAG-822;g__CAG-822;s__
ERR2241744	bin.41	96.22	0	d__Bacteria;p__Desulfobacterota;c__Desulfovibrionia;o__Desulfovibrionales;f__Desulfovibrionaceae;g__Bilophila;s__Bilophila wadsworthia
ERR2241744	bin.52	98.92	0	d__Bacteria;p__Bacteroidota;c__Bacteroidia;o__Bacteroidales;f__Marinifilaceae;g__Odoribacter;s__Odoribacter splanchnicus
ERR2241744	bin.68	99.52	0	d__Bacteria;p__Bacteroidota;c__Bacteroidia;o__Bacteroidales;f__Rikenellaceae;g__Tidjanibacter;s__Tidjanibacter inops
ERR2241744	bin.97	94.68	0.02	d__Bacteria;p__Firmicutes_A;c__Clostridia;o__Oscillospirales;f__Ruminococcaceae;g__D5;s__
ERR2241744	bin.55	99.26	0.5	d__Bacteria;p__Bacteroidota;c__Bacteroidia;o__Bacteroidales;f__Bacteroidaceae;g__Bacteroides;s__Bacteroides uniformis
ERR2241744	bin.64	83.81	0.67	d__Bacteria;p__Firmicutes_A;c__Clostridia;o__Oscillospirales;f__Butyricicoccaceae;g__Agathobaculum;s__
ERR2241744	bin.93	85.74	0.67	d__Bacteria;p__Firmicutes_A;c__Clostridia;o__Oscillospirales;f__Oscillospiraceae;g__CAG-110;s__
ERR2241744	bin.78	86.75	0.81	d__Bacteria;p__Firmicutes_A;c__Clostridia_A;o__Christensenellales;f__CAG-314;g__CAG-1435;s__CAG-1435 sp000433775
ERR2241744	bin.50	83.55	0.86	d__Bacteria;p__Firmicutes_A;c__Clostridia_A;o__Christensenellales;f__CAG-552;g__UMGS1880;s__
ERR2241744	bin.60	83.49	0.94	d__Bacteria;p__Actinobacteriota;c__Actinomycetia;o__Mycobacteriales;f__Mycobacteriaceae;g__Corynebacterium;s__Corynebacterium phoceense
ERR2241744	bin.53	90.59	1.12	d__Bacteria;p__Firmicutes;c__Bacilli;o__Lactobacillales;f__Streptococcaceae;g__Streptococcus;s__Streptococcus sp002300045
ERR2241744	bin.46	94.88	1.38	d__Bacteria;p__Firmicutes_A;c__Clostridia;o__Lachnospirales;f__Lachnospiraceae;g__Blautia;s__
ERR2241744	bin.6	83.32	1.44	d__Bacteria;p__Firmicutes_A;c__Clostridia_A;o__Christensenellales;f__Borkfalkiaceae;g__Borkfalkia;s__
ERR2241747	bin.15	90.62	0.37	d__Bacteria;p__Firmicutes;c__Bacilli;o__Lactobacillales;f__Enterococcaceae;g__Enterococcus_B;s__Enterococcus_B faecium
ERR2241747	bin.27	97.7	0.77	d__Bacteria;p__Firmicutes;c__Bacilli;o__Staphylococcales;f__Salinicoccaceae;g__Jeotgalicoccus;s__Jeotgalicoccus halophilus
ERR2241747	bin.21	87.2	1.29	d__Bacteria;p__Firmicutes;c__Bacilli;o__Lactobacillales;f__Lactobacillaceae;g__Lactobacillus;s__Lactobacillus johnsonii
ERR2241747	bin.1	88.57	1.31	d__Bacteria;p__Firmicutes;c__Bacilli;o__Lactobacillales;f__Lactobacillaceae;g__Ligilactobacillus;s__Ligilactobacillus aviarius
ERR2241747	bin.13	93.75	1.48	d__Bacteria;p__Firmicutes_A;c__Clostridia;o__Clostridiales;f__Savagellaceae;g__Savagella;s__Savagella sp001655775
ERR2241747	bin.5	94.01	1.72	d__Bacteria;p__Firmicutes;c__Bacilli;o__Staphylococcales;f__Salinicoccaceae;g__Aliicoccus;s__
ERR2241747	bin.32	82.9	5.43	d__Bacteria;p__Actinobacteriota;c__Actinomycetia;o__Actinomycetales;f__Brevibacteriaceae;g__Brevibacterium;s__
ERR2241748	bin.15	99.23	0.02	d__Bacteria;p__Bacteroidota;c__Bacteroidia;o__Bacteroidales;f__Rikenellaceae;g__Alistipes;s__Alistipes sp900542505
ERR2241748	bin.26	96.65	0.53	d__Bacteria;p__Campylobacterota;c__Campylobacteria;o__Campylobacterales;f__Helicobacteraceae;g__Helicobacter_G;s__
ERR2241748	bin.2	97.56	1.69	d__Bacteria;p__Actinobacteriota;c__Actinomycetia;o__Actinomycetales;f__Bifidobacteriaceae;g__Bifidobacterium;s__Bifidobacterium gallinarum
ERR2241749	bin.19	93.66	0.18	d__Bacteria;p__Campylobacterota;c__Campylobacteria;o__Campylobacterales;f__Helicobacteraceae;g__Helicobacter_G;s__
ERR2241749	bin.13	82.29	0.86	d__Bacteria;p__Firmicutes;c__Bacilli;o__Staphylococcales;f__Salinicoccaceae;g__Jeotgalicoccus;s__Jeotgalicoccus halophilus
ERR2241749	bin.31	94.4	1.31	d__Bacteria;p__Firmicutes;c__Bacilli;o__Lactobacillales;f__Streptococcaceae;g__Streptococcus;s__Streptococcus sp002300045
ERR2241749	bin.3	88.87	1.41	d__Bacteria;p__Actinobacteriota;c__Actinomycetia;o__Actinomycetales;f__Bifidobacteriaceae;g__Bifidobacterium;s__Bifidobacterium gallinarum
ERR2241749	bin.34	89.89	1.83	d__Bacteria;p__Firmicutes;c__Bacilli;o__Lactobacillales;f__Lactobacillaceae;g__Ligilactobacillus;s__Ligilactobacillus salivarius
ERR2241749	bin.15	92.84	2.72	d__Bacteria;p__Firmicutes;c__Bacilli;o__Lactobacillales;f__Enterococcaceae;g__Enterococcus;s__Enterococcus faecalis
ERR2241749	bin.45	94.12	9.05	d__Bacteria;p__Firmicutes;c__Bacilli;o__Lactobacillales;f__Enterococcaceae;g__Enterococcus_E;s__Enterococcus_E cecorum
ERR2241750	bin.30	85.08	1.05	d__Bacteria;p__Firmicutes;c__Bacilli;o__Lactobacillales;f__Lactobacillaceae;g__Ligilactobacillus;s__Ligilactobacillus salivarius
ERR2241750	bin.56	82.82	1.9	d__Bacteria;p__Firmicutes;c__Bacilli;o__Lactobacillales;f__Enterococcaceae;g__Enterococcus;s__Enterococcus faecalis
ERR2241750	bin.49	87.46	2.21	d__Bacteria;p__Actinobacteriota;c__Actinomycetia;o__Mycobacteriales;f__Mycobacteriaceae;g__Corynebacterium;s__
ERR2241750	bin.37	85.96	2.55	d__Bacteria;p__Firmicutes;c__Bacilli;o__Lactobacillales;f__Lactobacillaceae;g__Limosilactobacillus;s__Limosilactobacillus reuteri
ERR2241750	bin.15	80.04	2.88	d__Bacteria;p__Firmicutes_A;c__Clostridia;o__Clostridiales;f__Savagellaceae;g__Savagella;s__Savagella sp001655775
ERR2241750	bin.20	91.72	3.7	d__Bacteria;p__Firmicutes;c__Bacilli;o__Staphylococcales;f__Salinicoccaceae;g__Jeotgalicoccus;s__Jeotgalicoccus halophilus
ERR2241752	bin.39	83.54	0.45	d__Bacteria;p__Bacteroidota;c__Bacteroidia;o__Bacteroidales;f__Bacteroidaceae;g__Phocaeicola;s__Phocaeicola sp002161565
ERR2241752	bin.45	87.42	0.48	d__Bacteria;p__Bacteroidota;c__Bacteroidia;o__Bacteroidales;f__Rikenellaceae;g__Alistipes;s__Alistipes sp900544265
ERR2241752	bin.6	91.98	0.71	d__Bacteria;p__Bacteroidota;c__Bacteroidia;o__Sphingobacteriales;f__Sphingobacteriaceae;g__Sphingobacterium;s__
ERR2241752	bin.67	93.02	0.75	d__Bacteria;p__Firmicutes;c__Bacilli;o__Lactobacillales;f__Streptococcaceae;g__Streptococcus;s__Streptococcus sp002300045
ERR2241752	bin.2	90.6	1.19	d__Bacteria;p__Campylobacterota;c__Campylobacteria;o__Campylobacterales;f__Helicobacteraceae;g__Helicobacter_D;s__Helicobacter_D pullorum
ERR2241752	bin.11	92.33	1.25	d__Bacteria;p__Firmicutes;c__Bacilli;o__Lactobacillales;f__Enterococcaceae;g__Enterococcus_B;s__Enterococcus_B faecium
ERR2241752	bin.38	84.83	1.36	d__Bacteria;p__Actinobacteriota;c__Actinomycetia;o__Actinomycetales;f__Dermabacteraceae;g__Brachybacterium;s__
ERR2241752	bin.5	86.49	1.96	d__Bacteria;p__Proteobacteria;c__Gammaproteobacteria;o__Xanthomonadales;f__Xanthomonadaceae;g__Luteimonas;s__
ERR2241752	bin.42	85.88	2.93	d__Bacteria;p__Campylobacterota;c__Campylobacteria;o__Campylobacterales;f__Helicobacteraceae;g__Helicobacter_G;s__
ERR2241752	bin.62	88.82	2.99	d__Bacteria;p__Firmicutes_C;c__Negativicutes;o__Acidaminococcales;f__Acidaminococcaceae;g__Phascolarctobacterium;s__Phascolarctobacterium sp000436095
ERR2241752	bin.53	87.04	3.37	d__Bacteria;p__Campylobacterota;c__Campylobacteria;o__Campylobacterales;f__Campylobacteraceae;g__Campylobacter_D;s__Campylobacter_D jejuni
ERR2241752	bin.26	93.56	6.91	d__Bacteria;p__Firmicutes_C;c__Negativicutes;o__Selenomonadales;f__Selenomonadaceae;g__Megamonas;s__Megamonas hypermegale
ERR2241753	bin.38	90.21	0.5	d__Bacteria;p__Bacteroidota;c__Bacteroidia;o__Bacteroidales;f__Bacteroidaceae;g__Bacteroides;s__Bacteroides uniformis
ERR2241753	bin.26	92.83	0.5	d__Bacteria;p__Firmicutes;c__Bacilli;o__Lactobacillales;f__Enterococcaceae;g__Enterococcus_B;s__Enterococcus_B faecium
ERR2241753	bin.30	89.81	0.51	d__Bacteria;p__Proteobacteria;c__Gammaproteobacteria;o__Burkholderiales;f__Burkholderiaceae;g__Paenalcaligenes;s__
ERR2241753	bin.20	91.28	1.83	d__Bacteria;p__Firmicutes;c__Bacilli;o__Lactobacillales;f__Lactobacillaceae;g__Ligilactobacillus;s__Ligilactobacillus salivarius
ERR2241753	bin.43	82.53	1.95	d__Bacteria;p__Firmicutes;c__Bacilli;o__Lactobacillales;f__Aerococcaceae;g__Facklamia_A;s__Facklamia_A tabacinasalis
ERR2241753	bin.27	90.71	2.69	d__Bacteria;p__Firmicutes;c__Bacilli;o__Mycoplasmatales;f__Mycoplasmoidaceae;g__Ureaplasma;s__
ERR2241753	bin.24	93.88	4.03	d__Bacteria;p__Bacteroidota;c__Bacteroidia;o__Bacteroidales;f__Bacteroidaceae;g__Phocaeicola;s__Phocaeicola vulgatus
ERR2241753	bin.50	83.12	4.68	d__Bacteria;p__Firmicutes;c__Bacilli;o__Lactobacillales;f__Enterococcaceae;g__Enterococcus;s__Enterococcus faecalis
ERR2241754	bin.2	96.3	0.44	d__Bacteria;p__Campylobacterota;c__Campylobacteria;o__Campylobacterales;f__Helicobacteraceae;g__Helicobacter_G;s__
ERR2241754	bin.46	94.22	0.52	d__Bacteria;p__Campylobacterota;c__Campylobacteria;o__Campylobacterales;f__Campylobacteraceae;g__Campylobacter_D;s__Campylobacter_D jejuni
ERR2241754	bin.45	96.82	0.67	d__Bacteria;p__Firmicutes;c__Bacilli;o__Staphylococcales;f__Salinicoccaceae;g__Jeotgalicoccus;s__Jeotgalicoccus halophilus
ERR2241754	bin.20	88.71	0.96	d__Bacteria;p__Bacteroidota;c__Bacteroidia;o__Bacteroidales;f__Rikenellaceae;g__Alistipes;s__Alistipes sp900544265
ERR2241754	bin.1	87.38	1.92	d__Bacteria;p__Firmicutes_A;c__Clostridia;o__Clostridiales;f__Savagellaceae;g__Savagella;s__Savagella sp001655775
ERR2241754	bin.40	83.88	3.32	d__Bacteria;p__Firmicutes;c__Bacilli;o__Lactobacillales;f__Aerococcaceae;g__Facklamia_A;s__Facklamia_A tabacinasalis
ERR2241754	bin.19	88.86	3.77	d__Bacteria;p__Firmicutes;c__Bacilli;o__Lactobacillales;f__Enterococcaceae;g__Enterococcus_E;s__Enterococcus_E cecorum
ERR2241754	bin.35	80.6	3.8	d__Bacteria;p__Actinobacteriota;c__Actinomycetia;o__Actinomycetales;f__Dermabacteraceae;g__Brachybacterium;s__Brachybacterium faecium
ERR2241754	bin.10	96.46	8.7	d__Bacteria;p__Firmicutes;c__Bacilli;o__Staphylococcales;f__Staphylococcaceae;g__Staphylococcus_A;s__Staphylococcus_A lentus
ERR2241755	bin.42	96.3	0	d__Bacteria;p__Campylobacterota;c__Campylobacteria;o__Campylobacterales;f__Helicobacteraceae;g__Helicobacter_G;s__
ERR2241755	bin.25	96.79	1.05	d__Bacteria;p__Firmicutes;c__Bacilli;o__Staphylococcales;f__Salinicoccaceae;g__Jeotgalicoccus;s__Jeotgalicoccus halophilus
ERR2241755	bin.46	84.03	1.25	d__Bacteria;p__Actinobacteriota;c__Actinomycetia;o__Mycobacteriales;f__Mycobacteriaceae;g__Corynebacterium;s__Corynebacterium xerosis
ERR2241755	bin.26	94.34	1.39	d__Bacteria;p__Actinobacteriota;c__Actinomycetia;o__Mycobacteriales;f__Mycobacteriaceae;g__Corynebacterium;s__
ERR2241755	bin.37	83.13	1.76	d__Bacteria;p__Firmicutes_A;c__Clostridia;o__Peptostreptococcales;f__Peptostreptococcaceae;g__Romboutsia;s__
ERR2241755	bin.45	91.87	1.82	d__Bacteria;p__Firmicutes;c__Bacilli;o__Lactobacillales;f__Streptococcaceae;g__Streptococcus;s__Streptococcus sp002300045
ERR2241755	bin.51	98.47	1.89	d__Bacteria;p__Bacteroidota;c__Bacteroidia;o__Bacteroidales;f__Barnesiellaceae;g__Barnesiella;s__Barnesiella sp002159975
ERR2241755	bin.39	81.08	2.28	d__Bacteria;p__Firmicutes;c__Bacilli;o__Lactobacillales;f__Aerococcaceae;g__Facklamia_A;s__Facklamia_A tabacinasalis
ERR2241755	bin.21	95.73	2.62	d__Bacteria;p__Firmicutes;c__Bacilli;o__Lactobacillales;f__Lactobacillaceae;g__Ligilactobacillus;s__Ligilactobacillus aviarius
ERR2241755	bin.29	81.16	3.06	d__Bacteria;p__Actinobacteriota;c__Actinomycetia;o__Mycobacteriales;f__Mycobacteriaceae;g__Corynebacterium;s__
ERR2241755	bin.13	89.57	3.19	d__Bacteria;p__Firmicutes;c__Bacilli;o__Lactobacillales;f__Lactobacillaceae;g__Weissella;s__Weissella thailandensis
ERR2241755	bin.10	87.9	6.02	d__Bacteria;p__Firmicutes;c__Bacilli;o__Lactobacillales;f__Carnobacteriaceae;g__Atopostipes;s__
ERR2241756	bin.32	98.14	0.66	d__Bacteria;p__Bacteroidota;c__Bacteroidia;o__Bacteroidales;f__Bacteroidaceae;g__Bacteroides;s__Bacteroides uniformis
ERR2241756	bin.15	90.86	1.16	d__Bacteria;p__Actinobacteriota;c__Actinomycetia;o__Actinomycetales;f__Bifidobacteriaceae;g__Bifidobacterium;s__Bifidobacterium gallinarum
ERR2241756	bin.7	88.17	1.35	d__Bacteria;p__Bacteroidota;c__Bacteroidia;o__Bacteroidales;f__Tannerellaceae;g__Parabacteroides;s__Parabacteroides distasonis
ERR2241756	bin.26	88.28	2.09	d__Bacteria;p__Firmicutes;c__Bacilli;o__Lactobacillales;f__Lactobacillaceae;g__Ligilactobacillus;s__Ligilactobacillus aviarius
ERR2241756	bin.18	86.82	2.84	d__Bacteria;p__Firmicutes;c__Bacilli;o__Lactobacillales;f__Lactobacillaceae;g__Ligilactobacillus;s__Ligilactobacillus salivarius
ERR2241756	bin.1	92.24	6.43	d__Bacteria;p__Firmicutes;c__Bacilli;o__Lactobacillales;f__Enterococcaceae;g__Enterococcus_B;s__Enterococcus_B faecium
ERR2241758	bin.24	88.65	0.95	d__Bacteria;p__Bacteroidota;c__Bacteroidia;o__Sphingobacteriales;f__Sphingobacteriaceae;g__Sphingobacterium;s__
ERR2241758	bin.28	95.7	2.15	d__Bacteria;p__Firmicutes;c__Bacilli;o__Lactobacillales;f__Streptococcaceae;g__Streptococcus;s__Streptococcus sp002300045
ERR2241758	bin.13	84.99	2.62	d__Bacteria;p__Firmicutes;c__Bacilli;o__Staphylococcales;f__Salinicoccaceae;g__Jeotgalicoccus;s__Jeotgalicoccus halophilus
ERR2241758	bin.1	87.06	7.38	d__Bacteria;p__Firmicutes;c__Bacilli;o__Lactobacillales;f__Lactobacillaceae;g__Lactobacillus;s__
ERR2241759	bin.42	93.03	0	d__Bacteria;p__Firmicutes_A;c__Clostridia;o__Oscillospirales;f__Acutalibacteraceae;g__CAG-180;s__
ERR2241759	bin.25	88.17	0.79	d__Bacteria;p__Desulfobacterota;c__Desulfovibrionia;o__Desulfovibrionales;f__Desulfovibrionaceae;g__Bilophila;s__Bilophila wadsworthia
ERR2241759	bin.31	90.76	0.87	d__Bacteria;p__Firmicutes;c__Bacilli;o__Lactobacillales;f__Enterococcaceae;g__Enterococcus_B;s__Enterococcus_B faecium
ERR2241760	bin.44	96.01	0	d__Bacteria;p__Bacteroidota;c__Bacteroidia;o__Bacteroidales;f__Rikenellaceae;g__Alistipes;s__Alistipes sp900021155
ERR2241760	bin.37	96.15	0	d__Bacteria;p__Bacteroidota;c__Bacteroidia;o__Bacteroidales;f__Rikenellaceae;g__Alistipes_A;s__Alistipes_A ihumii
ERR2241760	bin.10	90.73	0.23	d__Bacteria;p__Firmicutes_A;c__Clostridia_A;o__Christensenellales;f__CAG-314;g__CAG-1435;s__CAG-1435 sp000433775
ERR2241760	bin.111	98.68	0.25	d__Bacteria;p__Bacteroidota;c__Bacteroidia;o__Bacteroidales;f__Bacteroidaceae;g__Phocaeicola;s__Phocaeicola dorei
ERR2241760	bin.99	98.08	0.48	d__Bacteria;p__Bacteroidota;c__Bacteroidia;o__Bacteroidales;f__Rikenellaceae;g__Tidjanibacter;s__Tidjanibacter inops
ERR2241760	bin.51	85.93	1.06	d__Bacteria;p__Firmicutes_A;c__Clostridia;o__Oscillospirales;f__Acutalibacteraceae;g__Eubacterium_R;s__Eubacterium_R sp000431535
ERR2241760	bin.74	91.01	1.12	d__Bacteria;p__Firmicutes_A;c__Clostridia_A;o__Christensenellales;f__UBA1242;g__UBA4626;s__
ERR2241760	bin.57	86.09	1.45	d__Bacteria;p__Campylobacterota;c__Campylobacteria;o__Campylobacterales;f__Helicobacteraceae;g__Helicobacter_D;s__Helicobacter_D pullorum
ERR2241760	bin.68	87.18	1.55	d__Bacteria;p__Bacteroidota;c__Bacteroidia;o__Bacteroidales;f__Tannerellaceae;g__Parabacteroides;s__Parabacteroides distasonis
ERR2241760	bin.40	89.43	1.61	d__Bacteria;p__Firmicutes_A;c__Clostridia_A;o__Christensenellales;f__Borkfalkiaceae;g__Borkfalkia;s__
ERR2241760	bin.75	94.79	2.2	d__Bacteria;p__Firmicutes;c__Bacilli;o__Staphylococcales;f__Salinicoccaceae;g__Jeotgalicoccus;s__Jeotgalicoccus halophilus
ERR2241760	bin.77	80.34	3.37	d__Bacteria;p__Firmicutes;c__Bacilli;o__RF39;f__CAG-822;g__CAG-878;s__
ERR2241760	bin.53	87.89	9.26	d__Bacteria;p__Firmicutes;c__Bacilli;o__Lactobacillales;f__Lactobacillaceae;g__Lactobacillus;s__Lactobacillus johnsonii
ERR2241761	bin.2	86.98	0.66	d__Bacteria;p__Firmicutes;c__Bacilli;o__Lactobacillales;f__Enterococcaceae;g__Enterococcus_E;s__Enterococcus_E cecorum
ERR2241761	bin.19	92.33	2.41	d__Bacteria;p__Firmicutes;c__Bacilli;o__Staphylococcales;f__Staphylococcaceae;g__Staphylococcus;s__Staphylococcus saprophyticus
ERR2241762	bin.34	81.94	0	d__Bacteria;p__Firmicutes;c__Bacilli;o__RF39;f__CAG-822;g__CAG-822;s__
ERR2241762	bin.9	83.73	0.96	d__Bacteria;p__Bacteroidota;c__Bacteroidia;o__Bacteroidales;f__Rikenellaceae;g__Alistipes;s__Alistipes sp900021155
ERR2241763	bin.43	81.21	0	d__Bacteria;p__Firmicutes_A;c__Clostridia;o__Oscillospirales;f__Acutalibacteraceae;g__CAG-180;s__
ERR2241763	bin.59	86.46	0	d__Bacteria;p__Firmicutes_A;c__Clostridia;o__Oscillospirales;f__Ruminococcaceae;g__UBA1409;s__UBA1409 sp002338885
ERR2241763	bin.2	87.02	0	d__Bacteria;p__Firmicutes_A;c__Clostridia;o__Peptostreptococcales;f__Anaerovoracaceae;g__CAG-145;s__CAG-145 sp900542565
ERR2241763	bin.13	89.01	0	d__Bacteria;p__Proteobacteria;c__Alphaproteobacteria;o__Rs-D84;f__Rs-D84;g__Rs-D84;s__Rs-D84 sp900546185
ERR2241763	bin.41	90.32	0	d__Bacteria;p__Firmicutes_A;c__Clostridia_A;o__Christensenellales;f__CAG-314;g__CAG-1435;s__CAG-1435 sp000433775
ERR2241763	bin.21	99.04	0	d__Bacteria;p__Bacteroidota;c__Bacteroidia;o__Bacteroidales;f__Rikenellaceae;g__Tidjanibacter;s__Tidjanibacter inops
ERR2241763	bin.39	100	0	d__Bacteria;p__Bacteroidota;c__Bacteroidia;o__Bacteroidales;f__Rikenellaceae;g__Alistipes_A;s__Alistipes_A ihumii
ERR2241763	bin.28	95.85	0.12	d__Bacteria;p__Proteobacteria;c__Gammaproteobacteria;o__Enterobacterales;f__Enterobacteriaceae;g__Escherichia;s__Escherichia flexneri
ERR2241763	bin.119	86.31	0.36	d__Bacteria;p__Firmicutes_A;c__Clostridia;o__Oscillospirales;f__Oscillospiraceae;g__UBA5446;s__UBA5446 sp900544295
ERR2241763	bin.27	92.52	0.59	d__Bacteria;p__Firmicutes_A;c__Clostridia_A;o__Christensenellales;f__CAG-74;g__Firm-11;s__Firm-11 sp900540045
ERR2241763	bin.120	82.5	0.96	d__Bacteria;p__Bacteroidota;c__Bacteroidia;o__Bacteroidales;f__Rikenellaceae;g__Alistipes;s__Alistipes sp900021155
ERR2241763	bin.18	83.4	2.63	d__Bacteria;p__Firmicutes_A;c__Clostridia;o__Oscillospirales;f__Acutalibacteraceae;g__UMGS403;s__UMGS403 sp900541565
ERR2241763	bin.38	88.23	3.11	d__Bacteria;p__Proteobacteria;c__Gammaproteobacteria;o__Enterobacterales;f__Pasteurellaceae;g__Gallibacterium;s__Gallibacterium anatis
ERR2241763	bin.53	86.4	3.97	d__Bacteria;p__Firmicutes;c__Bacilli;o__Lactobacillales;f__Enterococcaceae;g__Enterococcus_E;s__Enterococcus_E cecorum
ERR2241763	bin.22	91.72	5.23	d__Bacteria;p__Firmicutes_A;c__Clostridia;o__Lachnospirales;f__Lachnospiraceae;g__Anaerobutyricum;s__
ERR2241763	bin.23	87.01	8.21	d__Bacteria;p__Firmicutes_A;c__Clostridia;o__Lachnospirales;f__Lachnospiraceae;g__UBA7182;s__UBA7182 sp002160135
ERR2241764	bin.19	88.63	0.95	d__Bacteria;p__Firmicutes_C;c__Negativicutes;o__Selenomonadales;f__Selenomonadaceae;g__Megamonas;s__Megamonas funiformis
ERR2241764	bin.16	82.58	1.11	d__Bacteria;p__Actinobacteriota;c__Actinomycetia;o__Actinomycetales;f__Bifidobacteriaceae;g__Bifidobacterium;s__Bifidobacterium gallinarum
ERR2241764	bin.7	93.59	1.15	d__Bacteria;p__Firmicutes;c__Bacilli;o__Mycoplasmatales;f__Mycoplasmoidaceae;g__Ureaplasma;s__
ERR2241764	bin.9	86.81	1.69	d__Bacteria;p__Firmicutes;c__Bacilli;o__Lactobacillales;f__Enterococcaceae;g__Enterococcus_B;s__Enterococcus_B faecium
ERR2241765	bin.14	85.41	1.68	d__Bacteria;p__Actinobacteriota;c__Actinomycetia;o__Actinomycetales;f__Bifidobacteriaceae;g__Bifidobacterium;s__Bifidobacterium gallinarum
ERR2241770	bin.13	85.72	0	d__Bacteria;p__Firmicutes;c__Bacilli;o__Lactobacillales;f__Lactobacillaceae;g__Limosilactobacillus;s__Limosilactobacillus oris
ERR2241770	bin.2	84.58	9.38	d__Bacteria;p__Firmicutes;c__Bacilli;o__Lactobacillales;f__Enterococcaceae;g__Enterococcus_E;s__Enterococcus_E cecorum
ERR2241783	bin.31	82.25	0.26	d__Bacteria;p__Firmicutes;c__Bacilli;o__Lactobacillales;f__Lactobacillaceae;g__Ligilactobacillus;s__Ligilactobacillus salivarius
ERR2241783	bin.63	98.08	0.48	d__Bacteria;p__Bacteroidota;c__Bacteroidia;o__Bacteroidales;f__Rikenellaceae;g__Alistipes;s__Alistipes sp900021155
ERR2241783	bin.53	99.26	0.5	d__Bacteria;p__Bacteroidota;c__Bacteroidia;o__Bacteroidales;f__Bacteroidaceae;g__Bacteroides;s__Bacteroides uniformis
ERR2241783	bin.45	95.3	0.96	d__Bacteria;p__Bacteroidota;c__Bacteroidia;o__Bacteroidales;f__Rikenellaceae;g__Alistipes;s__Alistipes finegoldii
ERR2241783	bin.67	90.66	1.48	d__Bacteria;p__Firmicutes;c__Bacilli;o__Staphylococcales;f__Salinicoccaceae;g__Jeotgalicoccus;s__Jeotgalicoccus halophilus
ERR2241783	bin.2	84.04	2.23	d__Bacteria;p__Proteobacteria;c__Gammaproteobacteria;o__Pseudomonadales;f__Halomonadaceae;g__Halomonas;s__
ERR2241783	bin.21	91.26	4.03	d__Bacteria;p__Firmicutes_A;c__Clostridia;o__Oscillospirales;f__Acutalibacteraceae;g__CAG-180;s__
ERR2241783	bin.46	87.63	4.26	d__Bacteria;p__Firmicutes;c__Bacilli;o__Lactobacillales;f__Streptococcaceae;g__Streptococcus;s__Streptococcus sp002300045
ERR2241783	bin.71	83.29	4.49	d__Bacteria;p__Firmicutes_A;c__Clostridia;o__Lachnospirales;f__Lachnospiraceae;g__Blautia_A;s__Blautia_A sp002159835
ERR2241783	bin.16	95.16	7.48	d__Bacteria;p__Firmicutes;c__Bacilli;o__Staphylococcales;f__Staphylococcaceae;g__Staphylococcus;s__Staphylococcus arlettae
ERR2241783	bin.34	95.35	7.75	d__Bacteria;p__Firmicutes;c__Bacilli;o__Staphylococcales;f__Staphylococcaceae;g__Staphylococcus_A;s__Staphylococcus_A lentus
ERR2241784	bin.7	97.03	0	d__Bacteria;p__Bacteroidota;c__Bacteroidia;o__Bacteroidales;f__Bacteroidaceae;g__Bacteroides;s__Bacteroides uniformis
ERR2241784	bin.59	97.09	1.09	d__Bacteria;p__Actinobacteriota;c__Actinomycetia;o__Actinomycetales;f__Bifidobacteriaceae;g__Bifidobacterium;s__Bifidobacterium gallinarum
ERR2241784	bin.2	86.08	1.43	d__Bacteria;p__Bacteroidota;c__Bacteroidia;o__Sphingobacteriales;f__Sphingobacteriaceae;g__Sphingobacterium;s__
ERR2241784	bin.9	92.78	1.81	d__Bacteria;p__Firmicutes;c__Bacilli;o__Lactobacillales;f__Enterococcaceae;g__Enterococcus_B;s__Enterococcus_B faecium
ERR2241784	bin.1	94.43	1.84	d__Bacteria;p__Bacteroidota;c__Bacteroidia;o__Bacteroidales;f__Rikenellaceae;g__Alistipes;s__Alistipes onderdonkii
ERR2241788	bin.28	82.76	0	d__Bacteria;p__Actinobacteriota;c__Actinomycetia;o__Mycobacteriales;f__Mycobacteriaceae;g__Corynebacterium;s__
ERR2241788	bin.13	82.31	0.96	d__Bacteria;p__Firmicutes_A;c__Clostridia;o__Clostridiales;f__Savagellaceae;g__Savagella;s__Savagella sp001655775
ERR2241788	bin.23	82.92	1.29	d__Bacteria;p__Firmicutes;c__Bacilli;o__Staphylococcales;f__Salinicoccaceae;g__Nosocomiicoccus;s__
ERR2241788	bin.20	84.71	6.02	d__Bacteria;p__Firmicutes;c__Bacilli;o__Lactobacillales;f__Lactobacillaceae;g__Ligilactobacillus;s__Ligilactobacillus salivarius
ERR2241788	bin.25	91.25	6.32	d__Bacteria;p__Firmicutes_A;c__Clostridia;o__Peptostreptococcales;f__Peptostreptococcaceae;g__Romboutsia;s__
ERR2241790	bin.28	94.32	0.5	d__Bacteria;p__Bacteroidota;c__Bacteroidia;o__Bacteroidales;f__Barnesiellaceae;g__Barnesiella;s__Barnesiella sp002159975
ERR2241790	bin.27	91.46	2.65	d__Bacteria;p__Firmicutes;c__Bacilli;o__Lactobacillales;f__Enterococcaceae;g__Enterococcus_E;s__Enterococcus_E cecorum
ERR2241790	bin.22	80.72	9.17	d__Bacteria;p__Firmicutes;c__Bacilli;o__Lactobacillales;f__Lactobacillaceae;g__Limosilactobacillus;s__Limosilactobacillus sp900557215
ERR2241794	bin.20	81.78	0.39	d__Bacteria;p__Firmicutes;c__Bacilli;o__Lactobacillales;f__Lactobacillaceae;g__Lactobacillus;s__Lactobacillus johnsonii
ERR2241794	bin.22	88.93	1.31	d__Bacteria;p__Firmicutes;c__Bacilli;o__Lactobacillales;f__Streptococcaceae;g__Streptococcus;s__Streptococcus sp002300045
ERR2241794	bin.10	87.28	1.38	d__Bacteria;p__Firmicutes;c__Bacilli;o__Lactobacillales;f__Lactobacillaceae;g__Limosilactobacillus;s__Limosilactobacillus reuteri
ERR2241798	bin.36	95.54	0	d__Bacteria;p__Bacteroidota;c__Bacteroidia;o__Bacteroidales;f__Bacteroidaceae;g__Bacteroides;s__Bacteroides uniformis
ERR2241798	bin.2	85.18	0.26	d__Bacteria;p__Firmicutes;c__Bacilli;o__Lactobacillales;f__Lactobacillaceae;g__Lactobacillus;s__Lactobacillus johnsonii
ERR2241798	bin.1	91.31	0.37	d__Bacteria;p__Firmicutes;c__Bacilli;o__Lactobacillales;f__Enterococcaceae;g__Enterococcus_B;s__Enterococcus_B faecium
ERR2241798	bin.30	90.14	0.48	d__Bacteria;p__Bacteroidota;c__Bacteroidia;o__Bacteroidales;f__Rikenellaceae;g__Alistipes;s__Alistipes sp900021155
ERR2241798	bin.10	84.47	0.8	d__Bacteria;p__Firmicutes;c__Bacilli;o__Lactobacillales;f__Lactobacillaceae;g__Limosilactobacillus;s__Limosilactobacillus vaginalis
ERR2241798	bin.32	84.34	0.91	d__Bacteria;p__Actinobacteriota;c__Actinomycetia;o__Mycobacteriales;f__Mycobacteriaceae;g__Corynebacterium;s__
ERR2241798	bin.49	93.19	4.42	d__Bacteria;p__Firmicutes;c__Bacilli;o__Staphylococcales;f__Staphylococcaceae;g__Staphylococcus;s__Staphylococcus urealyticus
ERR2241798	bin.21	80.06	5.76	d__Bacteria;p__Firmicutes;c__Bacilli;o__Lactobacillales;f__Lactobacillaceae;g__Lactobacillus;s__
ERR2241799	bin.50	87.5	0	d__Bacteria;p__Firmicutes_A;c__Clostridia;o__Clostridiales;f__Savagellaceae;g__Savagella;s__Savagella sp001655775
ERR2241799	bin.63	95.95	0.35	d__Bacteria;p__Campylobacterota;c__Campylobacteria;o__Campylobacterales;f__Helicobacteraceae;g__Helicobacter_G;s__
ERR2241799	bin.75	90.5	0.68	d__Bacteria;p__Actinobacteriota;c__Actinomycetia;o__Mycobacteriales;f__Mycobacteriaceae;g__Corynebacterium;s__
ERR2241799	bin.82	94.43	0.76	d__Bacteria;p__Bacteroidota;c__Bacteroidia;o__Bacteroidales;f__Bacteroidaceae;g__Bacteroides_E;s__Bacteroides_E coprosuis
ERR2241799	bin.60	90.78	0.77	d__Bacteria;p__Bacteroidota;c__Bacteroidia;o__Bacteroidales;f__Tannerellaceae;g__Parabacteroides;s__
ERR2241799	bin.39	95.73	1.06	d__Bacteria;p__Bacteroidota;c__Bacteroidia;o__Bacteroidales;f__Rikenellaceae;g__Alistipes;s__Alistipes sp900544265
ERR2241799	bin.13	85.09	1.48	d__Bacteria;p__Firmicutes;c__Bacilli;o__Lactobacillales;f__Lactobacillaceae;g__Ligilactobacillus;s__
ERR2241799	bin.70	83.79	1.95	d__Bacteria;p__Firmicutes_C;c__Negativicutes;o__Acidaminococcales;f__Acidaminococcaceae;g__Phascolarctobacterium;s__Phascolarctobacterium sp000436095
ERR2241799	bin.28	84.15	5.64	d__Bacteria;p__Firmicutes;c__Bacilli;o__Lactobacillales;f__Lactobacillaceae;g__Limosilactobacillus;s__Limosilactobacillus reuteri
ERR2241801	bin.19	82.31	0.15	d__Bacteria;p__Actinobacteriota;c__Actinomycetia;o__Mycobacteriales;f__Mycobacteriaceae;g__Corynebacterium;s__
ERR2241801	bin.5	94.59	0.75	d__Bacteria;p__Firmicutes;c__Bacilli;o__Lactobacillales;f__Enterococcaceae;g__Enterococcus_B;s__Enterococcus_B faecium
ERR2241801	bin.27	82.46	1.34	d__Bacteria;p__Actinobacteriota;c__Actinomycetia;o__Actinomycetales;f__Bifidobacteriaceae;g__Bifidobacterium;s__Bifidobacterium gallinarum
ERR2241802	bin.41	93.54	0	d__Bacteria;p__Bacteroidota;c__Bacteroidia;o__Bacteroidales;f__Rikenellaceae;g__Rikenella;s__Rikenella microfusus
ERR2241802	bin.45	100	0	d__Bacteria;p__Bacteroidota;c__Bacteroidia;o__Bacteroidales;f__Rikenellaceae;g__Alistipes;s__Alistipes finegoldii
ERR2241802	bin.39	99.52	0.16	d__Bacteria;p__Bacteroidota;c__Bacteroidia;o__Bacteroidales;f__Rikenellaceae;g__Tidjanibacter;s__Tidjanibacter inops
ERR2241802	bin.28	80.05	0.55	d__Bacteria;p__Firmicutes;c__Bacilli;o__Lactobacillales;f__Lactobacillaceae;g__Limosilactobacillus;s__Limosilactobacillus oris
ERR2241802	bin.27	86.58	0.71	d__Bacteria;p__Proteobacteria;c__Gammaproteobacteria;o__Enterobacterales;f__Enterobacteriaceae;g__Proteus;s__Proteus mirabilis
ERR2241802	bin.12	88.5	1.2	d__Bacteria;p__Actinobacteriota;c__Actinomycetia;o__Actinomycetales;f__Bifidobacteriaceae;g__Bifidobacterium;s__Bifidobacterium gallinarum
ERR2241802	bin.38	86.58	2.6	d__Bacteria;p__Bacteroidota;c__Bacteroidia;o__Bacteroidales;f__Bacteroidaceae;g__Bacteroides;s__Bacteroides uniformis
ERR2241803	bin.13	90.83	0.35	d__Bacteria;p__Firmicutes_A;c__Clostridia;o__Clostridiales;f__Savagellaceae;g__Savagella;s__Savagella sp001655775
ERR2241805	bin.17	95.47	0	d__Bacteria;p__Proteobacteria;c__Gammaproteobacteria;o__Enterobacterales;f__Pasteurellaceae;g__Gallibacterium;s__Gallibacterium anatis
ERR2241806	bin.9	90.22	0.22	d__Bacteria;p__Firmicutes;c__Bacilli;o__Lactobacillales;f__Streptococcaceae;g__Streptococcus;s__Streptococcus sp002300045
ERR2241806	bin.15	85.91	2.59	d__Bacteria;p__Firmicutes;c__Bacilli;o__Lactobacillales;f__Lactobacillaceae;g__Lactobacillus;s__Lactobacillus johnsonii
ERR2241806	bin.4	84.71	5.16	d__Bacteria;p__Firmicutes;c__Bacilli;o__Staphylococcales;f__Salinicoccaceae;g__Nosocomiicoccus;s__
ERR2241807	bin.21	88.74	1.3	d__Bacteria;p__Bacteroidota;c__Bacteroidia;o__Bacteroidales;f__Rikenellaceae;g__Alistipes;s__Alistipes putredinis
ERR2241807	bin.3	90.45	2.25	d__Bacteria;p__Firmicutes;c__Bacilli;o__RF39;f__CAG-611;g__CAG-988;s__CAG-988 sp003149915
ERR2241808	bin.40	80.96	0.22	d__Bacteria;p__Firmicutes;c__Bacilli;o__Lactobacillales;f__Enterococcaceae;g__Enterococcus_E;s__Enterococcus_E cecorum
ERR2241808	bin.35	84.7	0.72	d__Bacteria;p__Actinobacteriota;c__Actinomycetia;o__Actinomycetales;f__Bifidobacteriaceae;g__Bifidobacterium;s__Bifidobacterium gallinarum
ERR2241808	bin.34	83.69	1.68	d__Bacteria;p__Firmicutes;c__Bacilli;o__Lactobacillales;f__Enterococcaceae;g__Enterococcus_B;s__Enterococcus_B faecium
ERR2241808	bin.11	90.85	3.84	d__Bacteria;p__Firmicutes;c__Bacilli;o__Staphylococcales;f__Staphylococcaceae;g__Staphylococcus;s__Staphylococcus arlettae
ERR2241808	bin.27	87.37	4.2	d__Bacteria;p__Firmicutes;c__Bacilli;o__Lactobacillales;f__Lactobacillaceae;g__Lactobacillus;s__
ERR2241809	bin.45	85.98	0	d__Bacteria;p__Firmicutes;c__Bacilli;o__Lactobacillales;f__Lactobacillaceae;g__Limosilactobacillus;s__
ERR2241809	bin.33	89.21	1.25	d__Bacteria;p__Firmicutes;c__Bacilli;o__Lactobacillales;f__Streptococcaceae;g__Streptococcus;s__Streptococcus sp002300045
ERR2241809	bin.40	85.29	2.76	d__Bacteria;p__Firmicutes;c__Bacilli;o__Staphylococcales;f__Salinicoccaceae;g__Nosocomiicoccus;s__
ERR2241815	bin.49	82.61	0	d__Bacteria;p__Firmicutes_A;c__Clostridia;o__Oscillospirales;f__Acutalibacteraceae;g__CAG-180;s__
ERR2241815	bin.58	84.73	0	d__Bacteria;p__Firmicutes;c__Bacilli;o__RF39;f__CAG-611;g__CAG-988;s__CAG-988 sp003149915
ERR2241815	bin.15	88.43	0.94	d__Bacteria;p__Firmicutes;c__Bacilli;o__Lactobacillales;f__Lactobacillaceae;g__Limosilactobacillus;s__Limosilactobacillus vaginalis
ERR2241815	bin.29	83.18	1.1	d__Bacteria;p__Firmicutes;c__Bacilli;o__Staphylococcales;f__Staphylococcaceae;g__Staphylococcus;s__Staphylococcus arlettae
ERR2241815	bin.1	83.63	1.27	d__Bacteria;p__Firmicutes_A;c__Clostridia;o__Lachnospirales;f__Lachnospiraceae;g__OF09-33XD;s__
ERR2241815	bin.35	92.69	1.82	d__Bacteria;p__Firmicutes;c__Bacilli;o__Bacillales;f__Amphibacillaceae;g__;s__
ERR2241815	bin.23	82.35	2.61	d__Bacteria;p__Firmicutes_A;c__Clostridia;o__Oscillospirales;f__Ruminococcaceae;g__Gemmiger;s__
ERR2241815	bin.12	92.7	2.81	d__Bacteria;p__Firmicutes;c__Bacilli;o__RF39;f__CAG-611;g__CAG-451;s__
ERR2241818	bin.20	96.13	0	d__Bacteria;p__Campylobacterota;c__Campylobacteria;o__Campylobacterales;f__Helicobacteraceae;g__Helicobacter_G;s__
ERR2241818	bin.23	99.42	0.44	d__Bacteria;p__Campylobacterota;c__Campylobacteria;o__Campylobacterales;f__Campylobacteraceae;g__Campylobacter_D;s__Campylobacter_D jejuni
ERR2241818	bin.6	83.36	0.64	d__Bacteria;p__Firmicutes_A;c__Clostridia;o__Clostridiales;f__Savagellaceae;g__Savagella;s__Savagella sp001655775
ERR2241819	bin.26	89.54	1.57	d__Bacteria;p__Firmicutes;c__Bacilli;o__Lactobacillales;f__Lactobacillaceae;g__Ligilactobacillus;s__
ERR2241819	bin.32	89.5	4.31	d__Bacteria;p__Firmicutes;c__Bacilli;o__Lactobacillales;f__Lactobacillaceae;g__Limosilactobacillus;s__Limosilactobacillus reuteri
ERR2241819	bin.8	83.31	8.52	d__Bacteria;p__Firmicutes;c__Bacilli;o__Staphylococcales;f__Staphylococcaceae;g__Staphylococcus;s__Staphylococcus urealyticus
ERR2241823	bin.1	83.19	0.82	d__Bacteria;p__Firmicutes;c__Bacilli;o__Lactobacillales;f__Lactobacillaceae;g__Limosilactobacillus;s__Limosilactobacillus vaginalis
ERR2241823	bin.7	96.03	3.26	d__Bacteria;p__Firmicutes;c__Bacilli;o__Lactobacillales;f__Lactobacillaceae;g__Limosilactobacillus;s__Limosilactobacillus reuteri
ERR2241824	bin.86	90.73	0	d__Bacteria;p__Firmicutes_A;c__Clostridia_A;o__Christensenellales;f__CAG-314;g__CAG-1435;s__CAG-1435 sp000433775
ERR2241824	bin.102	93.96	0	d__Bacteria;p__Firmicutes_A;c__Clostridia;o__Oscillospirales;f__Ruminococcaceae;g__Gemmiger;s__
ERR2241824	bin.14	86.42	0.23	d__Bacteria;p__Firmicutes_A;c__Clostridia_A;o__Christensenellales;f__Borkfalkiaceae;g__Borkfalkia;s__
ERR2241824	bin.97	90.3	0.34	d__Bacteria;p__Firmicutes_A;c__Clostridia_A;o__Christensenellales;f__CAG-917;g__UMGS1688;s__
ERR2241824	bin.34	93.03	0.48	d__Bacteria;p__Bacteroidota;c__Bacteroidia;o__Bacteroidales;f__Rikenellaceae;g__Alistipes;s__Alistipes sp900021155
ERR2241824	bin.11	86.16	0.89	d__Bacteria;p__Firmicutes_A;c__Clostridia_A;o__Christensenellales;f__UBA3700;g__;s__
ERR2241824	bin.23	86.66	0.94	d__Bacteria;p__Firmicutes;c__Bacilli;o__Erysipelotrichales;f__Erysipelotrichaceae;g__Merdibacter;s__
ERR2241824	bin.32	89.61	1.27	d__Bacteria;p__Firmicutes;c__Bacilli;o__Lactobacillales;f__Lactobacillaceae;g__Limosilactobacillus;s__Limosilactobacillus reuteri
ERR2241824	bin.55	82.34	1.71	d__Bacteria;p__Cyanobacteria;c__Vampirovibrionia;o__Gastranaerophilales;f__Gastranaerophilaceae;g__CAG-484;s__
ERR2241824	bin.24	83.69	2.02	d__Bacteria;p__Firmicutes_A;c__Clostridia_A;o__Christensenellales;f__Borkfalkiaceae;g__UBA11940;s__
ERR2241824	bin.5	88.67	2.15	d__Bacteria;p__Firmicutes_A;c__Clostridia_A;o__Christensenellales;f__Borkfalkiaceae;g__UBA11940;s__
ERR2241824	bin.100	89.67	4.28	d__Bacteria;p__Firmicutes_A;c__Clostridia_A;o__Christensenellales;f__Borkfalkiaceae;g__;s__
ERR2241824	bin.99	86.11	5.55	d__Bacteria;p__Firmicutes;c__Bacilli;o__Lactobacillales;f__Lactobacillaceae;g__Limosilactobacillus;s__Limosilactobacillus vaginalis
ERR2241824	bin.60	80.17	7.48	d__Bacteria;p__Firmicutes_A;c__Clostridia;o__Lachnospirales;f__Lachnospiraceae;g__Fusicatenibacter;s__Fusicatenibacter sp900543115
ERR2241828	bin.21	81.34	0	d__Bacteria;p__Firmicutes_A;c__Clostridia;o__Peptostreptococcales;f__Peptostreptococcaceae;g__Romboutsia;s__
ERR2241828	bin.14	85.83	0.74	d__Bacteria;p__Firmicutes;c__Bacilli;o__Staphylococcales;f__Salinicoccaceae;g__Nosocomiicoccus;s__
ERR2241828	bin.6	82.47	1.75	d__Bacteria;p__Actinobacteriota;c__Actinomycetia;o__Mycobacteriales;f__Mycobacteriaceae;g__Corynebacterium;s__
ERR2241828	bin.29	88.27	2.2	d__Bacteria;p__Actinobacteriota;c__Actinomycetia;o__Streptosporangiales;f__Streptosporangiaceae;g__Nocardiopsis;s__
ERR2241828	bin.4	92.26	3.88	d__Bacteria;p__Actinobacteriota;c__Actinomycetia;o__Actinomycetales;f__Dermabacteraceae;g__Brachybacterium;s__
ERR2241848	bin.26	82.78	0.54	d__Bacteria;p__Campylobacterota;c__Campylobacteria;o__Campylobacterales;f__Campylobacteraceae;g__Campylobacter_D;s__Campylobacter_D jejuni
ERR2241848	bin.34	80.52	1.01	d__Bacteria;p__Firmicutes_A;c__Clostridia;o__Lachnospirales;f__Anaerotignaceae;g__An114;s__An114 sp002161055
ERR2241848	bin.32	83.86	1.88	d__Bacteria;p__Bacteroidota;c__Bacteroidia;o__Bacteroidales;f__Bacteroidaceae;g__Phocaeicola;s__Phocaeicola dorei
ERR2241848	bin.6	80.64	3.47	d__Bacteria;p__Bacteroidota;c__Bacteroidia;o__Bacteroidales;f__Bacteroidaceae;g__Bacteroides;s__Bacteroides uniformis
ERR2241848	bin.10	88.35	3.92	d__Bacteria;p__Bacteroidota;c__Bacteroidia;o__Sphingobacteriales;f__Sphingobacteriaceae;g__;s__
ERR2241849	bin.52	99.2	0.24	d__Bacteria;p__Bacteroidota;c__Bacteroidia;o__Bacteroidales;f__Rikenellaceae;g__Tidjanibacter;s__Tidjanibacter inops
ERR2241849	bin.50	98.32	0.35	d__Bacteria;p__Campylobacterota;c__Campylobacteria;o__Campylobacterales;f__Helicobacteraceae;g__Helicobacter_D;s__Helicobacter_D pullorum
ERR2241849	bin.24	98.76	0.37	d__Bacteria;p__Bacteroidota;c__Bacteroidia;o__Bacteroidales;f__Bacteroidaceae;g__Bacteroides;s__Bacteroides uniformis
ERR2241849	bin.3	96.07	0.75	d__Bacteria;p__Bacteroidota;c__Bacteroidia;o__Bacteroidales;f__Bacteroidaceae;g__Phocaeicola;s__Phocaeicola dorei
ERR2241849	bin.35	82.14	1.07	d__Bacteria;p__Actinobacteriota;c__Actinomycetia;o__Mycobacteriales;f__Mycobacteriaceae;g__Corynebacterium;s__
ERR2241849	bin.16	98.04	1.32	d__Bacteria;p__Bacteroidota;c__Bacteroidia;o__Bacteroidales;f__Rikenellaceae;g__;s__
ERR2241849	bin.2	88.54	2.48	d__Bacteria;p__Firmicutes;c__Bacilli;o__Lactobacillales;f__Enterococcaceae;g__Enterococcus_E;s__Enterococcus_E cecorum
ERR2241849	bin.38	85.6	3.23	d__Bacteria;p__Proteobacteria;c__Gammaproteobacteria;o__Burkholderiales;f__Burkholderiaceae;g__Oligella;s__Oligella ureolytica
ERR2241849	bin.34	80.56	7.16	d__Bacteria;p__Bacteroidota;c__Bacteroidia;o__Bacteroidales;f__Rikenellaceae;g__Alistipes;s__Alistipes obesi
ERR2241850	bin.127	82.46	0	d__Bacteria;p__Firmicutes_A;c__Clostridia_A;o__Christensenellales;f__CAG-314;g__UMGS929;s__UMGS929 sp900546875
ERR2241850	bin.32	87.79	0	d__Bacteria;p__Firmicutes_A;c__Clostridia_A;o__Christensenellales;f__CAG-917;g__UMGS1688;s__UMGS1688 sp900554085
ERR2241850	bin.98	88.46	0	d__Bacteria;p__Bacteroidota;c__Bacteroidia;o__Bacteroidales;f__Rikenellaceae;g__Alistipes;s__Alistipes sp900021155
ERR2241850	bin.111	89.01	0	d__Bacteria;p__Proteobacteria;c__Alphaproteobacteria;o__Rs-D84;f__Rs-D84;g__Rs-D84;s__Rs-D84 sp900546185
ERR2241850	bin.120	97.85	0	d__Bacteria;p__Proteobacteria;c__Alphaproteobacteria;o__RF32;f__CAG-239;g__CAG-495;s__CAG-495 sp000436375
ERR2241850	bin.125	87.35	0.28	d__Bacteria;p__Cyanobacteria;c__Vampirovibrionia;o__Gastranaerophilales;f__;g__;s__
ERR2241850	bin.14	92.88	0.38	d__Bacteria;p__Bacteroidota;c__Bacteroidia;o__Bacteroidales;f__Tannerellaceae;g__Parabacteroides;s__Parabacteroides distasonis
ERR2241850	bin.5	96.6	0.38	d__Bacteria;p__Bacteroidota;c__Bacteroidia;o__Bacteroidales;f__Coprobacteraceae;g__Coprobacter;s__Coprobacter fastidiosus
ERR2241850	bin.113	84.82	0.6	d__Bacteria;p__Firmicutes_B;c__Dehalobacteriia;o__UBA4068;f__UBA5755;g__;s__
ERR2241850	bin.72	82.28	0.69	d__Bacteria;p__Firmicutes_A;c__Clostridia;o__Oscillospirales;f__Ruminococcaceae;g__UBA1409;s__
ERR2241850	bin.31	92.08	0.75	d__Bacteria;p__Bacteroidota;c__Bacteroidia;o__Bacteroidales;f__Coprobacteraceae;g__Coprobacter;s__Coprobacter secundus
ERR2241850	bin.104	87.08	1.05	d__Bacteria;p__Firmicutes;c__Bacilli;o__Lactobacillales;f__Lactobacillaceae;g__Ligilactobacillus;s__Ligilactobacillus aviarius
ERR2241850	bin.44	92.31	1.14	d__Bacteria;p__Cyanobacteria;c__Vampirovibrionia;o__Gastranaerophilales;f__;g__;s__
ERR2241850	bin.74	87.98	1.18	d__Bacteria;p__Desulfobacterota;c__Desulfovibrionia;o__Desulfovibrionales;f__Desulfovibrionaceae;g__Bilophila;s__Bilophila wadsworthia
ERR2241850	bin.30	99.04	1.44	d__Bacteria;p__Bacteroidota;c__Bacteroidia;o__Bacteroidales;f__Rikenellaceae;g__Alistipes;s__Alistipes obesi
ERR2241850	bin.97	87.43	1.57	d__Bacteria;p__Firmicutes;c__Bacilli;o__Lactobacillales;f__Lactobacillaceae;g__Ligilactobacillus;s__Ligilactobacillus agilis
ERR2241850	bin.4	83.78	2.03	d__Bacteria;p__Proteobacteria;c__Gammaproteobacteria;o__Burkholderiales;f__Burkholderiaceae;g__Parasutterella;s__Parasutterella sp000980495
ERR2241850	bin.58	88.36	2.55	d__Bacteria;p__Firmicutes_A;c__Clostridia;o__Lachnospirales;f__Lachnospiraceae;g__SZUA-448;s__
ERR2241850	bin.80	91.94	2.98	d__Bacteria;p__Bacteroidota;c__Bacteroidia;o__Bacteroidales;f__Rikenellaceae;g__Tidjanibacter;s__Tidjanibacter inops
ERR2241850	bin.24	80.14	4.2	d__Bacteria;p__Firmicutes_A;c__Clostridia_A;o__Christensenellales;f__UBA3700;g__;s__
ERR2241851	bin.25	97.09	0	d__Bacteria;p__Actinobacteriota;c__Actinomycetia;o__Mycobacteriales;f__Mycobacteriaceae;g__Corynebacterium;s__Corynebacterium glutamicum
ERR2241851	bin.15	82.59	0.95	d__Bacteria;p__Bacteroidota;c__Bacteroidia;o__Sphingobacteriales;f__Sphingobacteriaceae;g__Sphingobacterium;s__
ERR2241851	bin.39	94.74	0.96	d__Bacteria;p__Firmicutes;c__Bacilli;o__Staphylococcales;f__Salinicoccaceae;g__Jeotgalicoccus;s__Jeotgalicoccus halophilus
ERR2241851	bin.4	95.08	5.8	d__Bacteria;p__Firmicutes;c__Bacilli;o__Staphylococcales;f__Staphylococcaceae;g__Staphylococcus_A;s__Staphylococcus_A lentus
ERR2241852	bin.68	87.2	0	d__Bacteria;p__Firmicutes_A;c__Clostridia_A;o__Christensenellales;f__CAG-917;g__UMGS1688;s__
ERR2241852	bin.28	90.56	0	d__Bacteria;p__Firmicutes_A;c__Clostridia;o__Oscillospirales;f__Ruminococcaceae;g__UBA1409;s__UBA1409 sp002305045
ERR2241852	bin.44	96.15	0	d__Bacteria;p__Proteobacteria;c__Gammaproteobacteria;o__Burkholderiales;f__Burkholderiaceae;g__CAG-521;s__
ERR2241852	bin.52	97.06	0	d__Bacteria;p__Bacteroidota;c__Bacteroidia;o__Flavobacteriales;f__UBA1820;g__UBA1820;s__UBA1820 sp002314265
ERR2241852	bin.42	96.08	0.25	d__Bacteria;p__Campylobacterota;c__Campylobacteria;o__Campylobacterales;f__Campylobacteraceae;g__Campylobacter_D;s__Campylobacter_D jejuni
ERR2241852	bin.53	99.62	0.38	d__Bacteria;p__Bacteroidota;c__Bacteroidia;o__Bacteroidales;f__;g__;s__
ERR2241852	bin.116	99.04	0.48	d__Bacteria;p__Bacteroidota;c__Bacteroidia;o__Bacteroidales;f__Rikenellaceae;g__Alistipes;s__Alistipes sp002161445
ERR2241852	bin.70	98.2	0.6	d__Bacteria;p__Firmicutes_C;c__Negativicutes;o__Acidaminococcales;f__Acidaminococcaceae;g__Phascolarctobacterium;s__Phascolarctobacterium sp000436095
ERR2241852	bin.119	92.52	0.75	d__Bacteria;p__Bacteroidota;c__Bacteroidia;o__Bacteroidales;f__UBA11471;g__UBA11471;s__UBA11471 sp000434215
ERR2241852	bin.128	93.95	0.81	d__Bacteria;p__Firmicutes_A;c__Clostridia_A;o__Christensenellales;f__CAG-917;g__CAG-1138;s__
ERR2241852	bin.105	84.34	0.86	d__Bacteria;p__Deferribacterota;c__Deferribacteres;o__Deferribacterales;f__Mucispirillaceae;g__Mucispirillum;s__
ERR2241852	bin.78	89.6	0.96	d__Bacteria;p__Bacteroidota;c__Bacteroidia;o__Bacteroidales;f__Rikenellaceae;g__Tidjanibacter;s__Tidjanibacter inops
ERR2241852	bin.118	92.31	1.14	d__Bacteria;p__Cyanobacteria;c__Vampirovibrionia;o__Gastranaerophilales;f__;g__;s__
ERR2241852	bin.36	81.15	1.29	d__Bacteria;p__Firmicutes;c__Bacilli;o__Lactobacillales;f__Lactobacillaceae;g__Limosilactobacillus;s__
ERR2241852	bin.8	93.88	1.49	d__Bacteria;p__Firmicutes_A;c__Clostridia_A;o__Christensenellales;f__DTU072;g__;s__
ERR2241852	bin.62	93.62	1.78	d__Bacteria;p__Bacteroidota;c__Bacteroidia;o__Bacteroidales;f__Rikenellaceae;g__Alistipes;s__Alistipes sp000434235
ERR2241852	bin.75	95.72	1.92	d__Bacteria;p__Bacteroidota;c__Bacteroidia;o__Bacteroidales;f__Rikenellaceae;g__Alistipes;s__Alistipes sp900021155
ERR2241852	bin.45	83.03	3.59	d__Bacteria;p__Cyanobacteria;c__Vampirovibrionia;o__Gastranaerophilales;f__;g__;s__
ERR2241852	bin.60	83.24	3.99	d__Bacteria;p__Cyanobacteria;c__Vampirovibrionia;o__Gastranaerophilales;f__;g__;s__
ERR2241853	bin.25	93.13	0	d__Bacteria;p__Campylobacterota;c__Campylobacteria;o__Campylobacterales;f__Helicobacteraceae;g__Helicobacter_G;s__
ERR2241853	bin.28	95.2	0.47	d__Bacteria;p__Campylobacterota;c__Campylobacteria;o__Campylobacterales;f__Helicobacteraceae;g__Helicobacter_D;s__Helicobacter_D pullorum
ERR2241853	bin.42	86.81	3.18	d__Bacteria;p__Bacteroidota;c__Bacteroidia;o__Bacteroidales;f__UBA11471;g__UBA11471;s__UBA11471 sp900542765
ERR2241854	bin.16	89.01	0	d__Bacteria;p__Proteobacteria;c__Alphaproteobacteria;o__Rs-D84;f__Rs-D84;g__Rs-D84;s__Rs-D84 sp900546185
ERR2241854	bin.77	99.82	0	d__Bacteria;p__Campylobacterota;c__Campylobacteria;o__Campylobacterales;f__Helicobacteraceae;g__Helicobacter_D;s__Helicobacter_D pullorum
ERR2241854	bin.26	91.01	0.37	d__Bacteria;p__Firmicutes;c__Bacilli;o__Lactobacillales;f__Streptococcaceae;g__Streptococcus;s__Streptococcus sp002300045
ERR2241854	bin.33	88.25	0.75	d__Bacteria;p__Campylobacterota;c__Campylobacteria;o__Campylobacterales;f__Campylobacteraceae;g__Campylobacter_D;s__Campylobacter_D jejuni
ERR2241854	bin.7	81.62	1.2	d__Bacteria;p__Actinobacteriota;c__Actinomycetia;o__Mycobacteriales;f__Mycobacteriaceae;g__Corynebacterium;s__
ERR2241854	bin.10	80.13	1.21	d__Bacteria;p__Firmicutes_A;c__Clostridia_A;o__Christensenellales;f__CAG-314;g__UMGS929;s__UMGS929 sp900546875
ERR2241854	bin.4	95.45	1.4	d__Bacteria;p__Firmicutes_A;c__Clostridia_A;o__Christensenellales;f__UBA3700;g__;s__
ERR2241854	bin.52	91.94	1.61	d__Bacteria;p__Firmicutes_A;c__Clostridia_A;o__Christensenellales;f__DTU072;g__;s__
ERR2241854	bin.34	84.13	2.01	d__Bacteria;p__Bacteroidota;c__Bacteroidia;o__Bacteroidales;f__UBA11471;g__UBA11471;s__UBA11471 sp900542765
ERR2241854	bin.28	94.94	2.03	d__Bacteria;p__Bacteroidota;c__Bacteroidia;o__Bacteroidales;f__Rikenellaceae;g__;s__
ERR2241854	bin.69	85.22	2.59	d__Bacteria;p__Firmicutes;c__Bacilli;o__Bacillales;f__Amphibacillaceae;g__Pseudogracilibacillus;s__
ERR2241854	bin.25	89.35	3.31	d__Bacteria;p__Firmicutes_C;c__Negativicutes;o__Acidaminococcales;f__Acidaminococcaceae;g__Phascolarctobacterium;s__Phascolarctobacterium sp000436095
ERR2241854	bin.42	87.16	5.12	d__Bacteria;p__Bacteroidota;c__Bacteroidia;o__Bacteroidales;f__Bacteroidaceae;g__Phocaeicola;s__Phocaeicola dorei
ERR2241854	bin.9	96.36	8.03	d__Bacteria;p__Firmicutes;c__Bacilli;o__Staphylococcales;f__Staphylococcaceae;g__Staphylococcus_A;s__Staphylococcus_A lentus
ERR2241855	bin.47	89.01	0	d__Bacteria;p__Proteobacteria;c__Alphaproteobacteria;o__Rs-D84;f__Rs-D84;g__Rs-D84;s__Rs-D84 sp900546185
ERR2241855	bin.33	99.19	0.15	d__Bacteria;p__Campylobacterota;c__Campylobacteria;o__Campylobacterales;f__Campylobacteraceae;g__Campylobacter_D;s__Campylobacter_D jejuni
ERR2241855	bin.6	96.3	0.18	d__Bacteria;p__Campylobacterota;c__Campylobacteria;o__Campylobacterales;f__Helicobacteraceae;g__Helicobacter_G;s__
ERR2241855	bin.8	80.15	0.21	d__Bacteria;p__Proteobacteria;c__Gammaproteobacteria;o__Burkholderiales;f__Burkholderiaceae;g__CAG-521;s__
ERR2241855	bin.54	87.35	1.73	d__Bacteria;p__Bacteroidota;c__Bacteroidia;o__Bacteroidales;f__Rikenellaceae;g__Alistipes;s__Alistipes sp002161445
ERR2241855	bin.64	88.04	1.8	d__Bacteria;p__Actinobacteriota;c__Actinomycetia;o__Actinomycetales;f__Dermabacteraceae;g__Brachybacterium;s__Brachybacterium faecium
ERR2241855	bin.57	91.79	1.9	d__Bacteria;p__Actinobacteriota;c__Actinomycetia;o__Actinomycetales;f__Micrococcaceae;g__Yaniella;s__
ERR2241855	bin.48	96.74	1.92	d__Bacteria;p__Bacteroidota;c__Bacteroidia;o__Bacteroidales;f__Rikenellaceae;g__Alistipes;s__Alistipes sp900546065
ERR2241855	bin.28	91.17	2.69	d__Bacteria;p__Actinobacteriota;c__Actinomycetia;o__Actinomycetales;f__Dermabacteraceae;g__Brachybacterium;s__
ERR2241855	bin.50	81.88	3.09	d__Bacteria;p__Firmicutes;c__Bacilli;o__Lactobacillales;f__Enterococcaceae;g__Enterococcus_E;s__Enterococcus_E cecorum
ERR2241855	bin.52	80.8	3.22	d__Bacteria;p__Firmicutes;c__Bacilli;o__Lactobacillales;f__Lactobacillaceae;g__Limosilactobacillus;s__Limosilactobacillus oris
ERR2241855	bin.1	92.48	4.25	d__Bacteria;p__Firmicutes;c__Bacilli;o__Lactobacillales;f__Streptococcaceae;g__Streptococcus;s__Streptococcus sp002300045
ERR2241855	bin.40	82.89	9.84	d__Bacteria;p__Firmicutes;c__Bacilli;o__Lactobacillales;f__Lactobacillaceae;g__Limosilactobacillus;s__Limosilactobacillus vaginalis
ERR2241856	bin.47	89.01	0	d__Bacteria;p__Proteobacteria;c__Alphaproteobacteria;o__Rs-D84;f__Rs-D84;g__Rs-D84;s__Rs-D84 sp900546185
ERR2241856	bin.33	99.19	0.15	d__Bacteria;p__Campylobacterota;c__Campylobacteria;o__Campylobacterales;f__Campylobacteraceae;g__Campylobacter_D;s__Campylobacter_D jejuni
ERR2241856	bin.6	96.3	0.18	d__Bacteria;p__Campylobacterota;c__Campylobacteria;o__Campylobacterales;f__Helicobacteraceae;g__Helicobacter_G;s__
ERR2241856	bin.8	80.15	0.21	d__Bacteria;p__Proteobacteria;c__Gammaproteobacteria;o__Burkholderiales;f__Burkholderiaceae;g__CAG-521;s__
ERR2241856	bin.54	87.35	1.73	d__Bacteria;p__Bacteroidota;c__Bacteroidia;o__Bacteroidales;f__Rikenellaceae;g__Alistipes;s__Alistipes sp002161445
ERR2241856	bin.64	88.04	1.8	d__Bacteria;p__Actinobacteriota;c__Actinomycetia;o__Actinomycetales;f__Dermabacteraceae;g__Brachybacterium;s__Brachybacterium faecium
ERR2241856	bin.57	91.79	1.9	d__Bacteria;p__Actinobacteriota;c__Actinomycetia;o__Actinomycetales;f__Micrococcaceae;g__Yaniella;s__
ERR2241856	bin.48	96.74	1.92	d__Bacteria;p__Bacteroidota;c__Bacteroidia;o__Bacteroidales;f__Rikenellaceae;g__Alistipes;s__Alistipes sp900546065
ERR2241856	bin.28	91.17	2.69	d__Bacteria;p__Actinobacteriota;c__Actinomycetia;o__Actinomycetales;f__Dermabacteraceae;g__Brachybacterium;s__
ERR2241856	bin.50	81.88	3.09	d__Bacteria;p__Firmicutes;c__Bacilli;o__Lactobacillales;f__Enterococcaceae;g__Enterococcus_E;s__Enterococcus_E cecorum
ERR2241856	bin.52	80.8	3.22	d__Bacteria;p__Firmicutes;c__Bacilli;o__Lactobacillales;f__Lactobacillaceae;g__Limosilactobacillus;s__Limosilactobacillus oris
ERR2241856	bin.1	92.48	4.25	d__Bacteria;p__Firmicutes;c__Bacilli;o__Lactobacillales;f__Streptococcaceae;g__Streptococcus;s__Streptococcus sp002300045
ERR2241856	bin.40	82.89	9.84	d__Bacteria;p__Firmicutes;c__Bacilli;o__Lactobacillales;f__Lactobacillaceae;g__Limosilactobacillus;s__Limosilactobacillus vaginalis
ERR2241857	bin.23	86.75	1.24	d__Bacteria;p__Campylobacterota;c__Campylobacteria;o__Campylobacterales;f__Campylobacteraceae;g__Campylobacter_D;s__Campylobacter_D jejuni
ERR2241857	bin.30	92.91	0.13	d__Bacteria;p__Firmicutes;c__Bacilli;o__Lactobacillales;f__Enterococcaceae;g__Enterococcus_B;s__Enterococcus_B faecium
ERR2241857	bin.18	94.57	4.97	d__Bacteria;p__Firmicutes;c__Bacilli;o__Staphylococcales;f__Staphylococcaceae;g__Staphylococcus_A;s__Staphylococcus_A lentus
ERR2241858	bin.4	89.01	0	d__Bacteria;p__Proteobacteria;c__Alphaproteobacteria;o__Rs-D84;f__Rs-D84;g__Rs-D84;s__Rs-D84 sp900546185
ERR2241858	bin.15	90.67	0	d__Bacteria;p__Bacteroidota;c__Bacteroidia;o__Bacteroidales;f__Rikenellaceae;g__Rikenella;s__Rikenella microfusus
ERR2241858	bin.42	99.82	0	d__Bacteria;p__Campylobacterota;c__Campylobacteria;o__Campylobacterales;f__Helicobacteraceae;g__Helicobacter_D;s__Helicobacter_D pullorum
ERR2241858	bin.59	96.65	0.09	d__Bacteria;p__Campylobacterota;c__Campylobacteria;o__Campylobacterales;f__Helicobacteraceae;g__Helicobacter_G;s__
ERR2241858	bin.16	97.6	0.48	d__Bacteria;p__Bacteroidota;c__Bacteroidia;o__Bacteroidales;f__Rikenellaceae;g__Alistipes;s__Alistipes sp002161445
ERR2241858	bin.89	99.52	0.48	d__Bacteria;p__Bacteroidota;c__Bacteroidia;o__Bacteroidales;f__Rikenellaceae;g__Tidjanibacter;s__Tidjanibacter inops
ERR2241858	bin.87	97.64	0.6	d__Bacteria;p__Firmicutes_C;c__Negativicutes;o__Acidaminococcales;f__Acidaminococcaceae;g__Phascolarctobacterium;s__Phascolarctobacterium sp000436095
ERR2241858	bin.85	95.49	0.72	d__Bacteria;p__Bacteroidota;c__Bacteroidia;o__Bacteroidales;f__Rikenellaceae;g__Alistipes;s__Alistipes obesi
ERR2241858	bin.10	99.23	0.77	d__Bacteria;p__Bacteroidota;c__Bacteroidia;o__Bacteroidales;f__Tannerellaceae;g__Parabacteroides;s__Parabacteroides johnsonii
ERR2241858	bin.27	96.56	0.81	d__Bacteria;p__Bacteroidota;c__Bacteroidia;o__Bacteroidales;f__Marinifilaceae;g__Odoribacter;s__Odoribacter splanchnicus
ERR2241858	bin.36	85.02	1	d__Bacteria;p__Campylobacterota;c__Campylobacteria;o__Campylobacterales;f__Campylobacteraceae;g__Campylobacter_D;s__Campylobacter_D jejuni
ERR2241858	bin.66	89.01	1.07	d__Bacteria;p__Actinobacteriota;c__Actinomycetia;o__Mycobacteriales;f__Mycobacteriaceae;g__Corynebacterium;s__
ERR2241858	bin.33	91.45	1.14	d__Bacteria;p__Cyanobacteria;c__Vampirovibrionia;o__Gastranaerophilales;f__;g__;s__
ERR2241858	bin.32	98.66	1.34	d__Bacteria;p__Firmicutes_A;c__Clostridia;o__Lachnospirales;f__Lachnospiraceae;g__UMGS680;s__
ERR2241858	bin.55	83.73	1.35	d__Bacteria;p__Firmicutes_A;c__Clostridia;o__Oscillospirales;f__Ruminococcaceae;g__Faecalibacterium;s__
ERR2241858	bin.68	87.36	2.06	d__Bacteria;p__Firmicutes;c__Bacilli;o__Lactobacillales;f__Streptococcaceae;g__Streptococcus;s__Streptococcus sp002300045
ERR2241858	bin.93	90.65	2.24	d__Bacteria;p__Firmicutes;c__Bacilli;o__Lactobacillales;f__Lactobacillaceae;g__Limosilactobacillus;s__Limosilactobacillus ingluviei
ERR2241858	bin.19	87.46	2.99	d__Bacteria;p__Cyanobacteria;c__Vampirovibrionia;o__Gastranaerophilales;f__;g__;s__
ERR2241859	bin.9	89.6	1.52	d__Bacteria;p__Bacteroidota;c__Bacteroidia;o__Bacteroidales;f__Bacteroidaceae;g__Phocaeicola;s__Phocaeicola dorei
ERR2241859	bin.2	92.19	2.44	d__Bacteria;p__Firmicutes;c__Bacilli;o__Lactobacillales;f__Lactobacillaceae;g__Limosilactobacillus;s__Limosilactobacillus vaginalis
ERR2241859	bin.15	85.87	2.65	d__Bacteria;p__Firmicutes;c__Bacilli;o__Lactobacillales;f__Streptococcaceae;g__Streptococcus;s__Streptococcus sp002300045
ERR2241859	bin.1	88.2	3.37	d__Bacteria;p__Firmicutes;c__Bacilli;o__RF39;f__CAG-822;g__CAG-822;s__
ERR2241859	bin.4	86.78	4.33	d__Bacteria;p__Bacteroidota;c__Bacteroidia;o__Bacteroidales;f__Rikenellaceae;g__Alistipes;s__Alistipes sp900021155
ERR2241859	bin.25	91.3	6.59	d__Bacteria;p__Firmicutes;c__Bacilli;o__Lactobacillales;f__Lactobacillaceae;g__Lactobacillus;s__Lactobacillus johnsonii
ERR2241860	bin.20	80.43	0.87	d__Bacteria;p__Actinobacteriota;c__Actinomycetia;o__Actinomycetales;f__Brevibacteriaceae;g__Brevibacterium;s__
ERR2241860	bin.42	80.79	1.05	d__Bacteria;p__Firmicutes;c__Bacilli;o__Lactobacillales;f__Lactobacillaceae;g__Ligilactobacillus;s__
ERR2241861	bin.24	97.92	0.13	d__Bacteria;p__Bacteroidota;c__Bacteroidia;o__Bacteroidales;f__Muribaculaceae;g__Amulumruptor;s__Amulumruptor caecigallinarius
ERR2241861	bin.38	99.84	0.96	d__Bacteria;p__Bacteroidota;c__Bacteroidia;o__Bacteroidales;f__Rikenellaceae;g__Alistipes;s__Alistipes sp002161445
ERR2241861	bin.1	87.14	1.88	d__Bacteria;p__Campylobacterota;c__Campylobacteria;o__Campylobacterales;f__Campylobacteraceae;g__Campylobacter_D;s__Campylobacter_D jejuni
ERR2241861	bin.39	85.13	2.01	d__Bacteria;p__Bacteroidota;c__Bacteroidia;o__Bacteroidales;f__Barnesiellaceae;g__Barnesiella;s__Barnesiella intestinihominis
ERR2241862	bin.50	81.72	0	d__Bacteria;p__Bacteroidota;c__Bacteroidia;o__Bacteroidales;f__Rikenellaceae;g__;s__
ERR2241862	bin.17	96.07	0	d__Bacteria;p__Campylobacterota;c__Campylobacteria;o__Campylobacterales;f__Helicobacteraceae;g__Helicobacter_D;s__Helicobacter_D pullorum
ERR2241862	bin.76	98.94	0	d__Bacteria;p__Firmicutes_A;c__Clostridia;o__Oscillospirales;f__Oscillospiraceae;g__CAG-110;s__
ERR2241862	bin.25	100	0.48	d__Bacteria;p__Bacteroidota;c__Bacteroidia;o__Bacteroidales;f__Rikenellaceae;g__Alistipes;s__Alistipes sp002161445
ERR2241862	bin.43	90.21	1.05	d__Bacteria;p__Firmicutes;c__Bacilli;o__Lactobacillales;f__Lactobacillaceae;g__Ligilactobacillus;s__
ERR2241862	bin.83	96.63	1.08	d__Bacteria;p__Bacteroidota;c__Bacteroidia;o__Bacteroidales;f__Rikenellaceae;g__Alistipes;s__Alistipes sp900021155
ERR2241862	bin.78	88.89	1.42	d__Bacteria;p__Cyanobacteria;c__Vampirovibrionia;o__Gastranaerophilales;f__;g__;s__
ERR2241862	bin.59	95.23	1.56	d__Bacteria;p__Bacteroidota;c__Bacteroidia;o__Bacteroidales;f__Rikenellaceae;g__;s__
ERR2241862	bin.21	91.78	2.32	d__Bacteria;p__Bacteroidota;c__Bacteroidia;o__Bacteroidales;f__Bacteroidaceae;g__Bacteroides;s__Bacteroides uniformis
ERR2241862	bin.7	82.84	2.68	d__Bacteria;p__Firmicutes_A;c__Clostridia;o__Oscillospirales;f__Acutalibacteraceae;g__CAG-180;s__
ERR2241862	bin.56	82.57	3.36	d__Bacteria;p__Firmicutes;c__Bacilli;o__Staphylococcales;f__Staphylococcaceae;g__Staphylococcus_A;s__Staphylococcus_A lentus
ERR2241862	bin.51	98.28	5.39	d__Bacteria;p__Bacteroidota;c__Bacteroidia;o__Bacteroidales;f__Bacteroidaceae;g__Phocaeicola;s__Phocaeicola vulgatus
ERR2241862	bin.84	87.08	7.12	d__Bacteria;p__Firmicutes;c__Bacilli;o__Lactobacillales;f__Lactobacillaceae;g__Lactobacillus;s__Lactobacillus johnsonii
ERR2241862	bin.85	88.26	7.73	d__Bacteria;p__Firmicutes;c__Bacilli;o__Lactobacillales;f__Lactobacillaceae;g__Ligilactobacillus;s__
ERR2241862	bin.11	87.82	8.6	d__Bacteria;p__Bacteroidota;c__Bacteroidia;o__Bacteroidales;f__Tannerellaceae;g__Parabacteroides;s__Parabacteroides goldsteinii
ERR2241863	bin.96	81.71	0	d__Bacteria;p__Proteobacteria;c__Gammaproteobacteria;o__Burkholderiales;f__Burkholderiaceae;g__Sutterella;s__Sutterella sp900543805
ERR2241863	bin.34	91.18	0	d__Bacteria;p__Bacteroidota;c__Bacteroidia;o__Flavobacteriales;f__UBA1820;g__UBA1820;s__
ERR2241863	bin.84	99.82	0	d__Bacteria;p__Campylobacterota;c__Campylobacteria;o__Campylobacterales;f__Helicobacteraceae;g__Helicobacter_D;s__Helicobacter_D pullorum
ERR2241863	bin.33	96.6	0.15	d__Bacteria;p__Campylobacterota;c__Campylobacteria;o__Campylobacterales;f__Campylobacteraceae;g__Campylobacter_D;s__Campylobacter_D jejuni
ERR2241863	bin.90	99.25	0.47	d__Bacteria;p__Bacteroidota;c__Bacteroidia;o__Bacteroidales;f__Bacteroidaceae;g__Phocaeicola;s__Phocaeicola dorei
ERR2241863	bin.1	87.27	0.67	d__Bacteria;p__Firmicutes_A;c__Clostridia_A;o__Christensenellales;f__CAG-917;g__UMGS1688;s__UMGS1688 sp900554085
ERR2241863	bin.40	87.99	0.77	d__Bacteria;p__Firmicutes;c__Bacilli;o__Staphylococcales;f__Salinicoccaceae;g__Jeotgalicoccus;s__Jeotgalicoccus halophilus
ERR2241863	bin.64	83.72	1.1	d__Bacteria;p__Firmicutes;c__Bacilli;o__Lactobacillales;f__Lactobacillaceae;g__Limosilactobacillus;s__Limosilactobacillus oris
ERR2241863	bin.69	90.17	1.14	d__Bacteria;p__Cyanobacteria;c__Vampirovibrionia;o__Gastranaerophilales;f__;g__;s__
ERR2241863	bin.71	94.18	1.24	d__Bacteria;p__Actinobacteriota;c__Actinomycetia;o__Mycobacteriales;f__Mycobacteriaceae;g__Dietzia;s__
ERR2241863	bin.42	82.24	1.3	d__Bacteria;p__Bacteroidota;c__Bacteroidia;o__Bacteroidales;f__Rikenellaceae;g__Tidjanibacter;s__Tidjanibacter inops
ERR2241863	bin.66	95.1	1.31	d__Archaea;p__Halobacteriota;c__Methanomicrobia;o__Methanomicrobiales;f__Methanocorpusculaceae;g__Methanocorpusculum;s__
ERR2241863	bin.35	89.3	1.61	d__Bacteria;p__Firmicutes_A;c__Clostridia_A;o__Christensenellales;f__DTU072;g__;s__
ERR2241863	bin.63	83.52	1.67	d__Bacteria;p__Actinobacteriota;c__Actinomycetia;o__Mycobacteriales;f__Mycobacteriaceae;g__Corynebacterium;s__
ERR2241863	bin.60	82.71	2.68	d__Bacteria;p__Firmicutes_A;c__Clostridia;o__Oscillospirales;f__Oscillospiraceae;g__;s__
ERR2241863	bin.24	94.42	3.28	d__Bacteria;p__Firmicutes;c__Bacilli;o__Lactobacillales;f__Lactobacillaceae;g__Limosilactobacillus;s__Limosilactobacillus ingluviei
ERR2241863	bin.92	81.06	3.97	d__Bacteria;p__Firmicutes;c__Bacilli;o__Lactobacillales;f__Enterococcaceae;g__Enterococcus_E;s__Enterococcus_E cecorum
ERR2241863	bin.93	96.64	5.52	d__Bacteria;p__Firmicutes;c__Bacilli;o__Staphylococcales;f__Staphylococcaceae;g__Staphylococcus_A;s__Staphylococcus_A lentus
ERR2241863	bin.87	87.3	8.12	d__Bacteria;p__Firmicutes;c__Bacilli;o__RF39;f__CAG-1000;g__UBA11963;s__
ERR2241864	bin.42	97.84	0	d__Bacteria;p__Bacteroidota;c__Bacteroidia;o__Bacteroidales;f__Rikenellaceae;g__Alistipes;s__Alistipes sp900542505
ERR2241864	bin.51	94.67	0.09	d__Bacteria;p__Bacteroidota;c__Bacteroidia;o__Bacteroidales;f__Bacteroidaceae;g__Phocaeicola;s__Phocaeicola coprocola
ERR2241864	bin.58	89.26	0.12	d__Bacteria;p__Campylobacterota;c__Campylobacteria;o__Campylobacterales;f__Helicobacteraceae;g__Helicobacter_G;s__
ERR2241864	bin.29	94.39	0.37	d__Bacteria;p__Bacteroidota;c__Bacteroidia;o__Bacteroidales;f__Bacteroidaceae;g__Phocaeicola;s__Phocaeicola coprophilus
ERR2241864	bin.7	82.95	0.87	d__Bacteria;p__Actinobacteriota;c__Actinomycetia;o__Actinomycetales;f__Brevibacteriaceae;g__Brevibacterium;s__
ERR2241864	bin.69	80.61	1.1	d__Bacteria;p__Actinobacteriota;c__Actinomycetia;o__Mycobacteriales;f__Mycobacteriaceae;g__Corynebacterium;s__
ERR2241864	bin.10	92.52	1.22	d__Bacteria;p__Bacteroidota;c__Bacteroidia;o__Bacteroidales;f__Rikenellaceae;g__Alistipes;s__Alistipes sp002161445
ERR2241864	bin.59	80.78	3.82	d__Bacteria;p__Campylobacterota;c__Campylobacteria;o__Campylobacterales;f__Campylobacteraceae;g__Campylobacter_D;s__Campylobacter_D coli
ERR2241864	bin.57	94.44	4.17	d__Bacteria;p__Bacteroidota;c__Bacteroidia;o__Bacteroidales;f__Bacteroidaceae;g__Phocaeicola;s__Phocaeicola plebeius_A
ERR2241865	bin.7	93.96	0.7	d__Bacteria;p__Campylobacterota;c__Campylobacteria;o__Campylobacterales;f__Helicobacteraceae;g__Helicobacter_D;s__Helicobacter_D pullorum
ERR2241865	bin.55	95.91	0.96	d__Bacteria;p__Bacteroidota;c__Bacteroidia;o__Bacteroidales;f__Rikenellaceae;g__Alistipes;s__Alistipes sp900021155
ERR2241865	bin.54	89.97	1.15	d__Bacteria;p__Bacteroidota;c__Bacteroidia;o__Bacteroidales;f__Tannerellaceae;g__Parabacteroides;s__Parabacteroides johnsonii
ERR2241865	bin.49	94.18	1.58	d__Bacteria;p__Firmicutes_C;c__Negativicutes;o__Selenomonadales;f__Selenomonadaceae;g__Megamonas;s__Megamonas funiformis
ERR2241865	bin.26	87.22	1.82	d__Bacteria;p__Firmicutes;c__Bacilli;o__Lactobacillales;f__Streptococcaceae;g__Streptococcus;s__Streptococcus sp002300045
ERR2241865	bin.11	84.84	1.88	d__Bacteria;p__Proteobacteria;c__Gammaproteobacteria;o__Burkholderiales;f__Burkholderiaceae;g__CAG-521;s__CAG-521 sp000437635
ERR2241865	bin.1	86.17	2.87	d__Bacteria;p__Firmicutes;c__Bacilli;o__Lactobacillales;f__Enterococcaceae;g__Enterococcus_E;s__
ERR2241865	bin.3	88.17	3.89	d__Bacteria;p__Firmicutes;c__Bacilli;o__Lactobacillales;f__Lactobacillaceae;g__Limosilactobacillus;s__Limosilactobacillus reuteri
ERR2241866	bin.26	82.76	0	d__Bacteria;p__Firmicutes;c__Bacilli;o__Lactobacillales;f__Lactobacillaceae;g__Limosilactobacillus;s__Limosilactobacillus ingluviei
ERR2241866	bin.21	89.41	0	d__Bacteria;p__Proteobacteria;c__Gammaproteobacteria;o__Enterobacterales;f__Succinivibrionaceae;g__;s__
ERR2241866	bin.29	86.14	0.07	d__Bacteria;p__Bacteroidota;c__Bacteroidia;o__Bacteroidales;f__Bacteroidaceae;g__Phocaeicola;s__Phocaeicola sp002161765
ERR2241866	bin.55	88.2	0.07	d__Bacteria;p__Elusimicrobiota;c__Elusimicrobia;o__Elusimicrobiales;f__Elusimicrobiaceae;g__;s__
ERR2241866	bin.42	88.96	0.76	d__Bacteria;p__Actinobacteriota;c__Actinomycetia;o__Mycobacteriales;f__Mycobacteriaceae;g__Corynebacterium;s__
ERR2241866	bin.58	99.98	0.96	d__Bacteria;p__Bacteroidota;c__Bacteroidia;o__Bacteroidales;f__Rikenellaceae;g__Alistipes;s__Alistipes sp900544265
ERR2241866	bin.5	87.38	1.05	d__Bacteria;p__Firmicutes;c__Bacilli;o__Lactobacillales;f__Lactobacillaceae;g__Limosilactobacillus;s__Limosilactobacillus oris
ERR2241866	bin.44	95.76	3.31	d__Bacteria;p__Firmicutes;c__Bacilli;o__Lactobacillales;f__Enterococcaceae;g__Enterococcus_E;s__Enterococcus_E cecorum
ERR2241866	bin.60	88.44	8.2	d__Bacteria;p__Bacteroidota;c__Bacteroidia;o__Bacteroidales;f__Bacteroidaceae;g__Bacteroides;s__
ERR2241887	bin.35	98.88	0.12	d__Bacteria;p__Bacteroidota;c__Bacteroidia;o__Bacteroidales;f__Bacteroidaceae;g__Bacteroides;s__Bacteroides uniformis
ERR2241887	bin.29	97.34	0.38	d__Bacteria;p__Bacteroidota;c__Bacteroidia;o__Bacteroidales;f__Barnesiellaceae;g__Barnesiella;s__Barnesiella sp002159975
ERR2241887	bin.9	86.38	1.04	d__Bacteria;p__Bacteroidota;c__Bacteroidia;o__Bacteroidales;f__Rikenellaceae;g__Alistipes;s__Alistipes sp900021155
ERR2241887	bin.38	82.11	1.43	d__Bacteria;p__Firmicutes;c__Bacilli;o__Lactobacillales;f__Lactobacillaceae;g__Ligilactobacillus;s__Ligilactobacillus salivarius
ERR2241888	bin.35	94.2	0	d__Bacteria;p__Firmicutes_A;c__Clostridia;o__Oscillospirales;f__Ruminococcaceae;g__Gemmiger;s__
ERR2241888	bin.48	92.23	0.19	d__Bacteria;p__Bacteroidota;c__Bacteroidia;o__Bacteroidales;f__Tannerellaceae;g__Parabacteroides;s__Parabacteroides merdae
ERR2241888	bin.18	98.5	0.64	d__Bacteria;p__Bacteroidota;c__Bacteroidia;o__Bacteroidales;f__Rikenellaceae;g__Alistipes;s__Alistipes finegoldii
ERR2241888	bin.8	96.99	0.81	d__Bacteria;p__Actinobacteriota;c__Coriobacteriia;o__Coriobacteriales;f__Coriobacteriaceae;g__Enorma;s__Enorma massiliensis
ERR2241888	bin.50	82.67	1.44	d__Bacteria;p__Bacteroidota;c__Bacteroidia;o__Bacteroidales;f__Rikenellaceae;g__Alistipes;s__Alistipes senegalensis
ERR2241888	bin.69	82.62	1.6	d__Bacteria;p__Actinobacteriota;c__Actinomycetia;o__Mycobacteriales;f__Mycobacteriaceae;g__Corynebacterium;s__
ERR2241888	bin.89	82.57	3.23	d__Bacteria;p__Firmicutes;c__Bacilli;o__Lactobacillales;f__Lactobacillaceae;g__Lactobacillus;s__
ERR2241888	bin.33	88.4	3.46	d__Bacteria;p__Bacteroidota;c__Bacteroidia;o__Bacteroidales;f__Coprobacteraceae;g__Coprobacter;s__Coprobacter fastidiosus
ERR2241888	bin.94	81.66	4.25	d__Bacteria;p__Firmicutes_A;c__Clostridia;o__Oscillospirales;f__Acutalibacteraceae;g__Eubacterium_R;s__Eubacterium_R sp000431535
ERR2241888	bin.34	80.51	5.4	d__Bacteria;p__Firmicutes;c__Bacilli;o__Lactobacillales;f__Lactobacillaceae;g__Companilactobacillus;s__Companilactobacillus farciminis
ERR2241889	bin.48	87.91	0	d__Bacteria;p__Proteobacteria;c__Alphaproteobacteria;o__Rs-D84;f__Rs-D84;g__Rs-D84;s__Rs-D84 sp900546185
ERR2241889	bin.7	91.53	0	d__Bacteria;p__Firmicutes_A;c__Clostridia_A;o__Christensenellales;f__CAG-314;g__CAG-1435;s__CAG-1435 sp000433775
ERR2241889	bin.2	98.72	0	d__Bacteria;p__Bacteroidota;c__Bacteroidia;o__Bacteroidales;f__Rikenellaceae;g__Alistipes;s__Alistipes sp006542685
ERR2241889	bin.37	96.68	0.19	d__Bacteria;p__Bacteroidota;c__Bacteroidia;o__Bacteroidales;f__Bacteroidaceae;g__Phocaeicola;s__Phocaeicola dorei
ERR2241889	bin.18	98.87	0.31	d__Bacteria;p__Bacteroidota;c__Bacteroidia;o__Bacteroidales;f__Barnesiellaceae;g__Barnesiella;s__Barnesiella viscericola
ERR2241889	bin.62	88.15	0.52	d__Bacteria;p__Proteobacteria;c__Gammaproteobacteria;o__Burkholderiales;f__Burkholderiaceae;g__CAG-521;s__
ERR2241889	bin.30	96.48	0.87	d__Bacteria;p__Bacteroidota;c__Bacteroidia;o__Bacteroidales;f__Bacteroidaceae;g__Bacteroides;s__Bacteroides uniformis
ERR2241889	bin.19	91.13	1.25	d__Bacteria;p__Actinobacteriota;c__Actinomycetia;o__Actinomycetales;f__Bifidobacteriaceae;g__Bifidobacterium;s__Bifidobacterium gallinarum
ERR2241889	bin.78	87.58	1.51	d__Bacteria;p__Firmicutes_A;c__Clostridia;o__Oscillospirales;f__Acutalibacteraceae;g__Eubacterium_R;s__Eubacterium_R sp000431535
ERR2241889	bin.27	91.42	1.51	d__Bacteria;p__Firmicutes_A;c__Clostridia;o__Clostridiales;f__Savagellaceae;g__Savagella;s__Savagella sp001655775
ERR2241889	bin.42	82.33	2	d__Bacteria;p__Actinobacteriota;c__Coriobacteriia;o__Coriobacteriales;f__Atopobiaceae;g__Olsenella_E;s__Olsenella_E provencensis
ERR2241889	bin.35	84.66	2.44	d__Bacteria;p__Firmicutes_A;c__Clostridia;o__Lachnospirales;f__Lachnospiraceae;g__Blautia;s__
ERR2241889	bin.9	84.53	2.54	d__Bacteria;p__Actinobacteriota;c__Actinomycetia;o__Mycobacteriales;f__Mycobacteriaceae;g__Corynebacterium;s__
ERR2241889	bin.31	85.26	2.96	d__Bacteria;p__Firmicutes_A;c__Clostridia;o__Lachnospirales;f__Lachnospiraceae;g__OF09-33XD;s__
ERR2241889	bin.33	97.3	4.03	d__Bacteria;p__Firmicutes;c__Bacilli;o__Lactobacillales;f__Enterococcaceae;g__Enterococcus_E;s__Enterococcus_E cecorum
ERR2241889	bin.15	87.78	6.41	d__Bacteria;p__Actinobacteriota;c__Coriobacteriia;o__Coriobacteriales;f__Coriobacteriaceae;g__Collinsella;s__Collinsella ihuae
ERR2241890	bin.34	99	0.67	d__Bacteria;p__Proteobacteria;c__Gammaproteobacteria;o__Burkholderiales;f__Burkholderiaceae;g__Parasutterella;s__Parasutterella sp000980495
ERR2241890	bin.56	86.98	4.01	d__Bacteria;p__Bacteroidota;c__Bacteroidia;o__Bacteroidales;f__Rikenellaceae;g__Alistipes;s__Alistipes finegoldii
ERR2241891	bin.29	98.77	0	d__Bacteria;p__Campylobacterota;c__Campylobacteria;o__Campylobacterales;f__Helicobacteraceae;g__Helicobacter_D;s__Helicobacter_D pullorum
ERR2241891	bin.3	89.31	0.63	d__Bacteria;p__Campylobacterota;c__Campylobacteria;o__Campylobacterales;f__Campylobacteraceae;g__Campylobacter_D;s__Campylobacter_D jejuni
ERR2241891	bin.35	92.32	1.16	d__Bacteria;p__Firmicutes;c__Bacilli;o__Lactobacillales;f__Streptococcaceae;g__Streptococcus;s__Streptococcus sp002300045
ERR2241892	bin.55	91.68	0.27	d__Bacteria;p__Actinobacteriota;c__Coriobacteriia;o__Coriobacteriales;f__Atopobiaceae;g__Olsenella_E;s__Olsenella_E provencensis
ERR2241892	bin.32	83.39	0.54	d__Bacteria;p__Firmicutes;c__Bacilli;o__Lactobacillales;f__Lactobacillaceae;g__Limosilactobacillus;s__
ERR2241892	bin.33	83.61	1.29	d__Bacteria;p__Firmicutes;c__Bacilli;o__Staphylococcales;f__Salinicoccaceae;g__Nosocomiicoccus;s__
ERR2241892	bin.41	81.87	1.66	d__Bacteria;p__Actinobacteriota;c__Actinomycetia;o__Mycobacteriales;f__Mycobacteriaceae;g__Corynebacterium;s__
ERR2241893	bin.37	80.34	1.1	d__Bacteria;p__Firmicutes;c__Bacilli;o__Staphylococcales;f__Salinicoccaceae;g__Nosocomiicoccus;s__
ERR2241893	bin.21	95.44	1.83	d__Bacteria;p__Firmicutes;c__Bacilli;o__Lactobacillales;f__Lactobacillaceae;g__Ligilactobacillus;s__Ligilactobacillus aviarius
ERR2241893	bin.19	94.29	2.3	d__Bacteria;p__Firmicutes;c__Bacilli;o__Staphylococcales;f__Staphylococcaceae;g__Staphylococcus_A;s__Staphylococcus_A lentus
ERR2241893	bin.35	81.1	2.4	d__Bacteria;p__Actinobacteriota;c__Actinomycetia;o__Actinomycetales;f__Dermabacteraceae;g__Brachybacterium;s__Brachybacterium faecium
ERR2241893	bin.15	89.24	2.65	d__Bacteria;p__Firmicutes;c__Bacilli;o__Bacillales;f__Amphibacillaceae;g__;s__
ERR2241895	bin.54	97.74	0.56	d__Bacteria;p__Proteobacteria;c__Gammaproteobacteria;o__Enterobacterales;f__Pasteurellaceae;g__Gallibacterium;s__Gallibacterium anatis
ERR2241895	bin.88	82.47	0.8	d__Bacteria;p__Actinobacteriota;c__Actinomycetia;o__Mycobacteriales;f__Mycobacteriaceae;g__Corynebacterium;s__
ERR2241895	bin.41	88.9	1.18	d__Bacteria;p__Firmicutes;c__Bacilli;o__Lactobacillales;f__Lactobacillaceae;g__Ligilactobacillus;s__
ERR2241895	bin.75	93.34	1.38	d__Bacteria;p__Actinobacteriota;c__Actinomycetia;o__Mycobacteriales;f__Mycobacteriaceae;g__Corynebacterium;s__Corynebacterium phoceense
ERR2241895	bin.43	81.05	1.43	d__Bacteria;p__Firmicutes_C;c__Negativicutes;o__Selenomonadales;f__Selenomonadaceae;g__Megamonas;s__Megamonas funiformis
ERR2241895	bin.30	89.81	2.37	d__Bacteria;p__Firmicutes;c__Bacilli;o__Lactobacillales;f__Streptococcaceae;g__Streptococcus;s__Streptococcus sp002300045
ERR2241895	bin.34	80.41	3.21	d__Bacteria;p__Bacteroidota;c__Bacteroidia;o__Bacteroidales;f__Bacteroidaceae;g__Prevotella;s__Prevotella sp000435635
ERR2241895	bin.56	82.45	3.61	d__Bacteria;p__Bacteroidota;c__Bacteroidia;o__Bacteroidales;f__Rikenellaceae;g__Alistipes;s__Alistipes sp900546065
ERR2241895	bin.68	83.58	5.27	d__Bacteria;p__Actinobacteriota;c__Coriobacteriia;o__Coriobacteriales;f__Atopobiaceae;g__Olsenella_E;s__Olsenella_E sp900119915
ERR2241896	bin.1	87.91	0	d__Bacteria;p__Proteobacteria;c__Alphaproteobacteria;o__Rs-D84;f__Rs-D84;g__Rs-D84;s__Rs-D84 sp900546185
ERR2241896	bin.23	97.95	0.08	d__Bacteria;p__Actinobacteriota;c__Actinomycetia;o__Actinomycetales;f__Bifidobacteriaceae;g__Bifidobacterium;s__Bifidobacterium gallinarum
ERR2241896	bin.19	99.52	0.48	d__Bacteria;p__Bacteroidota;c__Bacteroidia;o__Bacteroidales;f__Rikenellaceae;g__Tidjanibacter;s__Tidjanibacter inops
ERR2241896	bin.55	87.64	0.63	d__Bacteria;p__Proteobacteria;c__Gammaproteobacteria;o__Burkholderiales;f__Burkholderiaceae;g__Parasutterella;s__Parasutterella sp000980495
ERR2241896	bin.34	97.36	0.72	d__Bacteria;p__Bacteroidota;c__Bacteroidia;o__Bacteroidales;f__Rikenellaceae;g__Alistipes;s__Alistipes onderdonkii
ERR2241896	bin.35	95.37	1.12	d__Bacteria;p__Firmicutes;c__Bacilli;o__Lactobacillales;f__Streptococcaceae;g__Streptococcus;s__Streptococcus sp002300045
ERR2241896	bin.22	87.18	1.44	d__Bacteria;p__Bacteroidota;c__Bacteroidia;o__Bacteroidales;f__Rikenellaceae;g__Alistipes;s__Alistipes sp006542685
ERR2241896	bin.42	87.93	1.6	d__Bacteria;p__Actinobacteriota;c__Actinomycetia;o__Mycobacteriales;f__Mycobacteriaceae;g__Corynebacterium;s__
ERR2241896	bin.17	85.3	1.7	d__Bacteria;p__Firmicutes;c__Bacilli;o__Lactobacillales;f__Enterococcaceae;g__Enterococcus_B;s__Enterococcus_B faecium
ERR2241896	bin.36	84.16	2.36	d__Bacteria;p__Firmicutes;c__Bacilli;o__Lactobacillales;f__Lactobacillaceae;g__Limosilactobacillus;s__Limosilactobacillus reuteri
ERR2241896	bin.25	88.48	2.94	d__Bacteria;p__Firmicutes;c__Bacilli;o__Lactobacillales;f__Lactobacillaceae;g__Ligilactobacillus;s__Ligilactobacillus aviarius
ERR2241896	bin.50	86.91	5.54	d__Bacteria;p__Firmicutes;c__Bacilli;o__Lactobacillales;f__Enterococcaceae;g__Enterococcus;s__Enterococcus faecalis
ERR2241896	bin.24	93.16	5.63	d__Bacteria;p__Firmicutes;c__Bacilli;o__Lactobacillales;f__Enterococcaceae;g__Enterococcus_E;s__Enterococcus_E cecorum
ERR2241897	bin.5	80.48	0.72	d__Bacteria;p__Bacteroidota;c__Bacteroidia;o__Bacteroidales;f__Rikenellaceae;g__Tidjanibacter;s__Tidjanibacter inops
ERR2241897	bin.19	98.38	0.84	d__Bacteria;p__Firmicutes;c__Bacilli;o__Lactobacillales;f__Streptococcaceae;g__Streptococcus;s__Streptococcus sp002300045
ERR2241897	bin.10	94.42	1.31	d__Bacteria;p__Firmicutes;c__Bacilli;o__Lactobacillales;f__Lactobacillaceae;g__Ligilactobacillus;s__Ligilactobacillus salivarius
ERR2241897	bin.16	84.25	1.63	d__Bacteria;p__Firmicutes;c__Bacilli;o__Lactobacillales;f__Carnobacteriaceae;g__Atopostipes;s__
ERR2241897	bin.34	89.82	3.7	d__Bacteria;p__Firmicutes_A;c__Clostridia;o__Clostridiales;f__Savagellaceae;g__Savagella;s__Savagella sp001655775
ERR2241897	bin.2	85.92	8.88	d__Bacteria;p__Firmicutes;c__Bacilli;o__Staphylococcales;f__Staphylococcaceae;g__Staphylococcus_A;s__Staphylococcus_A lentus
ERR2241898	bin.21	80.52	0.2	d__Bacteria;p__Firmicutes;c__Bacilli;o__Lactobacillales;f__Streptococcaceae;g__Streptococcus;s__Streptococcus sp002300045
ERR2241898	bin.38	81.47	0.46	d__Bacteria;p__Actinobacteriota;c__Actinomycetia;o__Mycobacteriales;f__Mycobacteriaceae;g__Corynebacterium;s__
ERR2241898	bin.44	82.53	0.57	d__Bacteria;p__Actinobacteriota;c__Actinomycetia;o__Actinomycetales;f__Bifidobacteriaceae;g__Bifidobacterium;s__Bifidobacterium gallinarum
ERR2241898	bin.28	82.78	1.25	d__Bacteria;p__Firmicutes;c__Bacilli;o__Lactobacillales;f__Lactobacillaceae;g__Levilactobacillus;s__Levilactobacillus spicheri
ERR2241898	bin.14	84.29	1.32	d__Bacteria;p__Firmicutes;c__Bacilli;o__Bacillales;f__Amphibacillaceae;g__;s__
ERR2241898	bin.26	83.45	1.61	d__Bacteria;p__Firmicutes;c__Bacilli;o__Staphylococcales;f__Staphylococcaceae;g__Staphylococcus_A;s__Staphylococcus_A lentus
ERR2241898	bin.49	83.12	5.06	d__Bacteria;p__Firmicutes;c__Bacilli;o__Staphylococcales;f__Staphylococcaceae;g__Staphylococcus;s__Staphylococcus urealyticus
ERR2241899	bin.41	96.13	0.87	d__Bacteria;p__Firmicutes;c__Bacilli;o__Lactobacillales;f__Streptococcaceae;g__Streptococcus;s__Streptococcus sp002300045
ERR2241899	bin.51	84.3	1.24	d__Bacteria;p__Firmicutes;c__Bacilli;o__Staphylococcales;f__Salinicoccaceae;g__Nosocomiicoccus;s__
ERR2241899	bin.26	91.14	1.27	d__Bacteria;p__Firmicutes_C;c__Negativicutes;o__Selenomonadales;f__Selenomonadaceae;g__Megamonas;s__Megamonas funiformis
ERR2241899	bin.35	83.67	2.12	d__Bacteria;p__Firmicutes;c__Bacilli;o__Lactobacillales;f__Lactobacillaceae;g__Limosilactobacillus;s__Limosilactobacillus oris
ERR2241899	bin.55	80.33	2.83	d__Bacteria;p__Firmicutes_C;c__Negativicutes;o__Acidaminococcales;f__Acidaminococcaceae;g__Phascolarctobacterium;s__Phascolarctobacterium sp000436095
ERR2241899	bin.29	81.3	5.6	d__Bacteria;p__Actinobacteriota;c__Actinomycetia;o__Mycobacteriales;f__Mycobacteriaceae;g__Corynebacterium;s__
ERR2241900	bin.1	83.12	0	d__Bacteria;p__Bacteroidota;c__Bacteroidia;o__Bacteroidales;f__Rikenellaceae;g__Alistipes;s__Alistipes sp900021155
ERR2241900	bin.25	91.05	0	d__Bacteria;p__Firmicutes;c__Bacilli;o__Lactobacillales;f__Lactobacillaceae;g__Limosilactobacillus;s__Limosilactobacillus ingluviei
ERR2241900	bin.23	82.99	0.14	d__Bacteria;p__Firmicutes;c__Bacilli;o__Lactobacillales;f__Lactobacillaceae;g__Limosilactobacillus;s__Limosilactobacillus oris
ERR2241900	bin.17	85.34	0.34	d__Bacteria;p__Actinobacteriota;c__Actinomycetia;o__Mycobacteriales;f__Mycobacteriaceae;g__Corynebacterium;s__
ERR2241900	bin.22	90.82	0.37	d__Bacteria;p__Firmicutes;c__Bacilli;o__Lactobacillales;f__Streptococcaceae;g__Streptococcus;s__Streptococcus sp002300045
ERR2241900	bin.56	81.13	2.42	d__Bacteria;p__Firmicutes;c__Bacilli;o__Lactobacillales;f__Enterococcaceae;g__Enterococcus;s__Enterococcus faecalis
ERR2241900	bin.51	94.51	2.65	d__Bacteria;p__Firmicutes;c__Bacilli;o__Lactobacillales;f__Enterococcaceae;g__Enterococcus_E;s__Enterococcus_E cecorum
ERR2241901	bin.6	95.17	0.48	d__Bacteria;p__Bacteroidota;c__Bacteroidia;o__Bacteroidales;f__Rikenellaceae;g__Tidjanibacter;s__Tidjanibacter inops
ERR2241901	bin.19	90.68	0.87	d__Bacteria;p__Firmicutes;c__Bacilli;o__Lactobacillales;f__Streptococcaceae;g__Streptococcus;s__Streptococcus sp002300045
ERR2241901	bin.7	81.51	0.88	d__Bacteria;p__Actinobacteriota;c__Actinomycetia;o__Actinomycetales;f__Dermabacteraceae;g__Brachybacterium;s__Brachybacterium faecium
ERR2241901	bin.18	98.27	1.13	d__Bacteria;p__Bacteroidota;c__Bacteroidia;o__Bacteroidales;f__Bacteroidaceae;g__Phocaeicola;s__Phocaeicola dorei
ERR2241901	bin.9	85.55	1.37	d__Bacteria;p__Firmicutes;c__Bacilli;o__Lactobacillales;f__Lactobacillaceae;g__Limosilactobacillus;s__
ERR2241902	bin.44	80.37	0.18	d__Bacteria;p__Firmicutes;c__Bacilli;o__Staphylococcales;f__Salinicoccaceae;g__Nosocomiicoccus;s__
ERR2241902	bin.24	95	0.48	d__Bacteria;p__Firmicutes;c__Bacilli;o__Lactobacillales;f__Enterococcaceae;g__Enterococcus_B;s__Enterococcus_B faecium
ERR2241902	bin.23	81.88	1.57	d__Bacteria;p__Firmicutes;c__Bacilli;o__Lactobacillales;f__Lactobacillaceae;g__Ligilactobacillus;s__Ligilactobacillus aviarius_B
ERR2241902	bin.10	97.88	2.91	d__Bacteria;p__Firmicutes;c__Bacilli;o__Staphylococcales;f__Staphylococcaceae;g__Staphylococcus_A;s__Staphylococcus_A lentus
ERR2241903	bin.1	97.82	0.8	d__Bacteria;p__Firmicutes;c__Bacilli;o__Lactobacillales;f__Streptococcaceae;g__Streptococcus;s__Streptococcus sp002300045
ERR2241903	bin.12	84.61	3.58	d__Bacteria;p__Bacteroidota;c__Bacteroidia;o__Bacteroidales;f__Bacteroidaceae;g__Phocaeicola;s__Phocaeicola vulgatus
ERR2241903	bin.37	80.63	9.78	d__Bacteria;p__Firmicutes;c__Bacilli;o__Lactobacillales;f__Lactobacillaceae;g__Lactobacillus;s__Lactobacillus johnsonii
ERR2241904	bin.53	96.77	0	d__Bacteria;p__Proteobacteria;c__Gammaproteobacteria;o__Burkholderiales;f__Burkholderiaceae;g__CAG-521;s__
ERR2241904	bin.3	97.74	0	d__Bacteria;p__Bacteroidota;c__Bacteroidia;o__Bacteroidales;f__Barnesiellaceae;g__Barnesiella;s__Barnesiella intestinihominis
ERR2241904	bin.63	98.32	0	d__Bacteria;p__Bacteroidota;c__Bacteroidia;o__Bacteroidales;f__Rikenellaceae;g__Tidjanibacter;s__Tidjanibacter inops
ERR2241904	bin.7	99.28	0.07	d__Bacteria;p__Campylobacterota;c__Campylobacteria;o__Campylobacterales;f__Helicobacteraceae;g__Helicobacter_D;s__Helicobacter_D pullorum
ERR2241904	bin.61	99.09	0.08	d__Bacteria;p__Actinobacteriota;c__Actinomycetia;o__Actinomycetales;f__Bifidobacteriaceae;g__Bifidobacterium;s__Bifidobacterium gallinarum
ERR2241904	bin.55	90.8	0.15	d__Bacteria;p__Desulfobacterota;c__Desulfovibrionia;o__Desulfovibrionales;f__Desulfovibrionaceae;g__Bilophila;s__Bilophila wadsworthia
ERR2241904	bin.49	87.43	0.6	d__Bacteria;p__Firmicutes_C;c__Negativicutes;o__Veillonellales;f__Megasphaeraceae;g__Megasphaera;s__Megasphaera stantonii
ERR2241904	bin.92	95.09	0.6	d__Bacteria;p__Bacteroidota;c__Bacteroidia;o__Bacteroidales;f__Bacteroidaceae;g__Bacteroides;s__Bacteroides uniformis
ERR2241904	bin.71	96.99	1.44	d__Bacteria;p__Bacteroidota;c__Bacteroidia;o__Bacteroidales;f__Bacteroidaceae;g__Phocaeicola;s__Phocaeicola dorei
ERR2241904	bin.86	96.52	1.66	d__Bacteria;p__Firmicutes;c__Bacilli;o__Lactobacillales;f__Enterococcaceae;g__Enterococcus_E;s__Enterococcus_E cecorum
ERR2241904	bin.26	96.42	2	d__Bacteria;p__Bacteroidota;c__Bacteroidia;o__Bacteroidales;f__Rikenellaceae;g__Alistipes_A;s__Alistipes_A ihumii
ERR2241904	bin.48	89.07	2.15	d__Bacteria;p__Proteobacteria;c__Alphaproteobacteria;o__RF32;f__CAG-239;g__CAG-495;s__CAG-495 sp000436375
ERR2241904	bin.30	85.89	2.38	d__Bacteria;p__Bacteroidota;c__Bacteroidia;o__Sphingobacteriales;f__Sphingobacteriaceae;g__;s__
ERR2241904	bin.72	93.99	2.88	d__Bacteria;p__Bacteroidota;c__Bacteroidia;o__Bacteroidales;f__Tannerellaceae;g__Parabacteroides;s__Parabacteroides sp900541965
ERR2241904	bin.2	84.01	3.33	d__Bacteria;p__Firmicutes_A;c__Clostridia;o__Lachnospirales;f__Lachnospiraceae;g__OF09-33XD;s__
ERR2241904	bin.100	83.71	3.84	d__Bacteria;p__Firmicutes;c__Bacilli;o__Lactobacillales;f__Aerococcaceae;g__Globicatella;s__Globicatella sulfidifaciens
ERR2241904	bin.1	92.7	6.18	d__Bacteria;p__Firmicutes;c__Bacilli;o__RF39;f__CAG-611;g__CAG-451;s__
ERR2241905	bin.47	89.01	0	d__Bacteria;p__Proteobacteria;c__Alphaproteobacteria;o__Rs-D84;f__Rs-D84;g__Rs-D84;s__
ERR2241905	bin.59	99.04	0	d__Bacteria;p__Bacteroidota;c__Bacteroidia;o__Bacteroidales;f__Rikenellaceae;g__Alistipes;s__Alistipes sp900290115
ERR2241905	bin.8	80	0.19	d__Bacteria;p__Bacteroidota;c__Bacteroidia;o__Bacteroidales;f__Muribaculaceae;g__;s__
ERR2241905	bin.40	97.74	0.38	d__Bacteria;p__Bacteroidota;c__Bacteroidia;o__Bacteroidales;f__Barnesiellaceae;g__Barnesiella;s__Barnesiella sp900542255
ERR2241905	bin.61	99.09	0.38	d__Bacteria;p__Bacteroidota;c__Bacteroidia;o__Bacteroidales;f__Barnesiellaceae;g__Barnesiella;s__Barnesiella sp002159975
ERR2241905	bin.34	88.7	0.96	d__Bacteria;p__Bacteroidota;c__Bacteroidia;o__Bacteroidales;f__Rikenellaceae;g__Alistipes;s__Alistipes sp900546065
ERR2241905	bin.7	96	1.08	d__Bacteria;p__Actinobacteriota;c__Coriobacteriia;o__Coriobacteriales;f__Atopobiaceae;g__Olsenella_E;s__Olsenella_E sp002160255
[truncated: 2,757 more rows]
